# Supplementary material for: Weighted correlation network analysis revealed novel long non-coding RNAs for colorectal cancer
Source: Sci Rep. 2022 Feb 22;12:2990. doi: 10.1038/s41598-022-06934-w (PMC8863977; doi:10.1038/s41598-022-06934-w)
Supplement: Supplementary file 1 — Supplementary Information 1. [file 41598_2022_6934_MOESM1_ESM.xlsx]

## Sheet: List of lncRNAs
Gene ID	Official Symbol	Official Full Name	logFC	Adj.P.Val	Novel lncRNA
8847	DLEU2	deleted in lymphocytic leukemia 2	-1.45738	9.06906e-45	O
285958	SNHG15	small nucleolar RNA host gene 15	1.01743	6.10025e-39	O
283267	LINC00294	long intergenic non-protein coding RNA 294	-0.779837	2.60743e-37	O
441951	ZFAS1	ZNFX1 antisense RNA 1	1.09359	6.34472e-34	O
92659	MAFG-DT	MAFG divergent transcript	0.601632	1.74496e-33	O
50854	SNHG32	small nucleolar RNA host gene 32	0.737126	2.75508e-30	P
388796	SNHG17	small nucleolar RNA host gene 17	0.966264	1.02499e-26	O
101669762	BLACAT1	bladder cancer associated transcript 1	0.698747	3.98842e-26	O
23642	SNHG1	small nucleolar RNA host gene 1	0.759492	1.59022e-24	O
401321	LINC00997	long intergenic non-protein coding RNA 997	-1.65281	2.74524e-24	O
102723775	LINC01315	long intergenic non-protein coding RNA 1315	0.691818	2.99417e-23	O
641638	SNHG6	small nucleolar RNA host gene 6	0.796706	4.65359e-23	O
100190940	LINC02418	long intergenic non-protein coding RNA 2418	0.575331	2.26586e-20	O
84848	MIR503HG	MIR503 host gene	0.502937	6.34087e-19	O
100128537	MIR29B2CHG	MIR29B2 and MIR29C host gene	-0.535509	1.81154e-18	P
652995	UCA1	urothelial cancer associated 1	0.799599	2.53533e-18	O
338758	ATP2B1-AS1	ATP2B1 antisense RNA 1	-0.564545	6.75683e-18	P
150538	SATB2-AS1	SATB2 antisense RNA 1	-1.22932	6.80441e-17	O
283120	H19	H19 imprinted maternally expressed transcript	1.70885	1.30225e-15	O
100506815	FOXP1-IT1	FOXP1 intronic transcript 1	-0.6496	3.02747e-15	P
100874302	ITCH-IT1	ITCH intronic transcript 1	-0.718978	1.58956e-14	P
319085	ITPK1-AS1	ITPK1 antisense RNA 1	-0.667422	7.3632e-14	P
339290	LINC00667	long intergenic non-protein coding RNA 667	-0.573778	4.00515e-13	O
84973	SNHG7	small nucleolar RNA host gene 7	0.658972	6.94142e-13	O
255167	LINC01018	long intergenic non-protein coding RNA 1018	-0.738255	9.33682e-13	P
618	BCYRN1	brain cytoplasmic RNA 1	-0.621438	8.48641e-12	O
202781	PAXIP1-DT	PAXIP1 divergent transcript	-0.599992	1.89057e-10	P
731789	FAM238B	family with sequence similarity 238 member B	-0.624957	2.46704e-10	P
283460	HNF1A-AS1	HNF1A antisense RNA 1	-0.564467	4.61143e-10	O
728655	HULC	hepatocellular carcinoma up-regulated long non-coding RNA	1.06719	2.07944e-07	O
79804	HAND2-AS1	HAND2 antisense RNA 1	-0.553239	6.12447e-06	O
140828	LINC00261	long intergenic non-protein coding RNA 261	-0.603843	6.24594e-06	O

## Sheet: All DEGs FDR > |0.5| and p<0.05
ID	Gene.title	Gene.symbol	Gene.ID	GenBank.Accession	logFC	AveExpr	t	P.Value	adj.P.Val	B
ILMN_1724686	claudin 1	CLDN1	9076	NM_021101	2.89819	8.20695	26.0921	2.14232e-65	1.0131e-60	138.24
ILMN_1796801	ATP binding cassette subfamily A member 8	ABCA8	10351	NM_007168	-2.21905	8.52584	-25.1389	5.70693e-63	1.3494e-58	132.728
ILMN_1735578	guanylate cyclase activator 2B	GUCA2B	2981	NM_007102	-3.38261	8.97668	-23.354	2.69941e-58	4.25517e-54	122.091
ILMN_1763749	guanylate cyclase activator 2A	GUCA2A	2980	NM_033553	-4.02264	10.6738	-22.8033	8.10353e-57	9.58039e-53	118.727
ILMN_2210934	nuclear receptor subfamily 3 group C member 2	NR3C2	4306	NM_000901	-1.99503	9.67192	-22.2646	2.34442e-55	2.21735e-51	115.397
ILMN_2126038	stathmin 2	STMN2	11075	NM_007029	-1.77009	8.34047	-22.2054	3.40073e-55	2.68034e-51	115.029
ILMN_1787526	chromosome 2 open reading frame 88	C2orf88	84281	NM_032321	-2.68997	9.26916	-22.1084	6.26102e-55	4.22976e-51	114.425
ILMN_1771467	transmembrane and immunoglobulin domain containing 1	TMIGD1	388364	NM_206832	-3.42399	9.1733	-22.0817	7.4089e-55	4.37959e-51	114.259
ILMN_1669046	forkhead box Q1	FOXQ1	94234	NM_033260	3.10261	8.40254	21.9709	1.49084e-54	7.83352e-51	113.567
ILMN_1787815	tribbles pseudokinase 3	TRIB3	57761	NM_021158	2.02967	7.92087	21.6367	1.23921e-53	5.86024e-50	111.47
ILMN_1734897	solute carrier family 4 member 4	SLC4A4	8671	NM_003759	-3.06245	9.18062	-21.6058	1.50789e-53	6.32523e-50	111.276
ILMN_1665797	chromosome segregation 1 like	CSE1L	1434	NM_001316	1.20755	10.0333	21.596	1.60505e-53	6.32523e-50	111.214
ILMN_2049766	nuclear factor, erythroid 2 like 3	NFE2L3	9603	NM_004289	1.9869	9.37706	21.4638	3.72694e-53	1.26371e-49	110.38
ILMN_1751062	scavenger receptor class A member 5	SCARA5	286133	NM_173833	-2.16026	8.47166	-21.4201	4.92526e-53	1.38115e-49	110.104
ILMN_1753830	ETS variant 4	ETV4	2118	NM_001986	1.37331	7.22131	21.4188	4.96503e-53	1.38115e-49	110.096
ILMN_1656300	GDNF family receptor alpha 2	GFRA2	2675	NM_001495	-1.09857	7.7155	-21.3797	6.37613e-53	1.67515e-49	109.848
ILMN_1813704	cell migration inducing hyaluronan binding protein	CEMIP	57214	NM_018689	2.91454	8.28062	21.369	6.82659e-53	1.6991e-49	109.781
ILMN_1704294	cadherin 3	CDH3	1001	NM_001793	1.70074	7.3039	21.354	7.51081e-53	1.77593e-49	109.686
ILMN_1772521	methylenetetrahydrofolate dehydrogenase (NADP+ dependent) 1-like	MTHFD1L	25902	NM_015440	1.36108	8.14064	21.3047	1.02975e-52	2.31891e-49	109.374
ILMN_1659990	hypoxia inducible lipid droplet associated	HILPDA	29923	NM_013332	1.55742	8.29923	20.2586	8.87091e-50	1.82394e-46	102.679
ILMN_1705301	TEA domain transcription factor 4	TEAD4	7004	NM_201443	1.40604	7.67067	20.139	1.93642e-49	3.81555e-46	101.905
ILMN_1737025	phospholipase C like 2	PLCL2	23228	NM_015184	-1.31195	8.66815	-20.0681	3.07904e-49	5.82431e-46	101.446
ILMN_1792681	coiled-coil domain containing 86	CCDC86	79080	NM_024098	1.04592	8.39503	20.0378	3.75583e-49	6.57826e-46	101.249
ILMN_1829555	late cornified envelope 6A	LCE6A	448835	BG210316	-3.2099	9.28618	-20.0135	4.40378e-49	7.43767e-46	101.091
ILMN_2399016	matrix metallopeptidase 28	MMP28	79148	NM_001032278	-1.5366	8.26658	-19.961	6.21262e-49	1.01309e-45	100.75
ILMN_1796949	TPX2, microtubule nucleation factor	TPX2	22974	NM_012112	1.3896	8.0055	19.9403	7.11575e-49	1.12168e-45	100.616
ILMN_1679391	MAM domain containing 2	MAMDC2	256691	NM_153267	-2.51038	8.78806	-19.9249	7.86965e-49	1.2005e-45	100.516
ILMN_2137789	Kruppel like factor 4	KLF4	9314	NM_004235	-2.11912	10.6034	-19.8336	1.43304e-48	2.11777e-45	99.9219
ILMN_1758034	electron transfer flavoprotein dehydrogenase	ETFDH	2110	NM_004453	-1.11818	8.98901	-19.6604	4.48186e-48	6.42265e-45	98.7918
ILMN_1789648	secretagogin, EF-hand calcium binding protein	SCGN	10590	NM_006998	-1.25963	7.42515	-19.6341	5.32978e-48	7.41309e-45	98.6201
ILMN_1720373	solute carrier family 7 member 5	SLC7A5	8140	NM_003486	1.92705	8.42053	19.6105	6.22851e-48	8.41561e-45	98.4656
ILMN_1784046	deleted in lymphocytic leukemia 2 (non-protein coding)	DLEU2	8847	NR_002612	-1.45738	7.70487	-19.5949	6.90392e-48	9.06906e-45	98.3636
ILMN_1671257	dyskerin pseudouridine synthase 1	DKC1	1736	NM_001363	1.05565	10.5098	19.5026	1.26985e-47	1.623e-44	97.7595
ILMN_1678816	gremlin 2, DAN family BMP antagonist	GREM2	64388	NM_022469	-1.17027	7.44949	-19.4266	2.0995e-47	2.61278e-44	97.2611
ILMN_1796685	bestrophin 4	BEST4	266675	NM_153274	-2.12875	8.15569	-19.3416	3.68417e-47	4.46729e-44	96.7037
ILMN_1721128	translocase of outer mitochondrial membrane 34	TOMM34	10953	NM_006809	1.44552	9.24939	19.3055	4.68105e-47	5.53417e-44	96.4663
ILMN_3247821	transmembrane protein 206	TMEM206	55248	NM_018252	0.769218	7.67491	19.2647	6.13733e-47	7.07889e-44	96.1977
ILMN_1677509	proline rich 7 (synaptic)	PRR7	80758	NM_030567	0.733056	6.98485	19.2441	7.03758e-47	7.92398e-44	96.062
ILMN_2338323	cell division cycle 25B	CDC25B	994	NM_004358	1.62739	9.44866	19.1938	9.82834e-47	1.08089e-43	95.7309
ILMN_1705814	keratin 80	KRT80	144501	NM_182507	1.53931	7.23717	19.0731	2.19259e-46	2.35653e-43	94.9354
ILMN_1656285	methyltransferase like 7A	METTL7A	25840	NM_014033	-1.7795	9.47719	-19.0145	3.23894e-46	3.38553e-43	94.5486
ILMN_1786396	zinc finger ZZ-type and EF-hand domain containing 1	ZZEF1	23140	NM_015113	-1.17135	8.91236	-19.012	3.29318e-46	3.38553e-43	94.5321
ILMN_1677765	LDL receptor related protein 8	LRP8	7804	NM_017522	1.22519	7.37921	18.9973	3.63195e-46	3.65436e-43	94.435
ILMN_1663866	transforming growth factor beta induced	TGFBI	7045	NM_000358	1.56376	11.8296	18.9615	4.61094e-46	4.38126e-43	94.1984
ILMN_1712628	GTF2I repeat domain containing 1	GTF2IRD1	9569	NM_016328	1.09826	7.61851	18.9608	4.63233e-46	4.38126e-43	94.1938
ILMN_2285817	family with sequence similarity 89 member A	FAM89A	375061	NM_198552	1.04373	8.16048	18.8941	7.22942e-46	6.5746e-43	93.7525
ILMN_1657862	adenosylhomocysteinase	AHCY	191	NM_000687	1.1076	11.1033	18.8854	7.6645e-46	6.83876e-43	93.6945
ILMN_2224907	small integral membrane protein 14	SMIM14	201895	NM_174921	-1.13861	10.7829	-18.8753	8.1972e-46	7.17862e-43	93.6279
ILMN_1705210	general receptor for phosphoinositides 1 associated scaffold protein	GRASP	160622	NM_181711	-0.703235	7.29747	-18.844	1.01054e-45	8.53361e-43	93.4204
ILMN_2121774	zymogen granule protein 16	ZG16	653808	NM_152338	-4.54372	11.2396	-18.8091	1.2752e-45	1.05733e-42	93.1897
ILMN_1781454	ribonucleic acid export 1	RAE1	8480	NM_003610	0.95937	8.73722	18.8066	1.29678e-45	1.05733e-42	93.1731
ILMN_1796589	thyroid hormone receptor interactor 13	TRIP13	9319	NM_004237	1.37179	8.07472	18.7686	1.67193e-45	1.34009e-42	92.9211
ILMN_2120695	tetraspanin 7	TSPAN7	7102	NM_004615	-2.16633	10.0338	-18.7344	2.10173e-45	1.62936e-42	92.6943
ILMN_1812581	ring finger protein 14	RNF14	9604	NM_183401	-1.40203	7.58945	-18.7221	2.28333e-45	1.74159e-42	92.6121
ILMN_2301083	ubiquitin conjugating enzyme E2 C	UBE2C	11065	NM_181800	1.95077	9.59445	18.7003	2.6416e-45	1.95189e-42	92.4676
ILMN_1761445	trophoblast glycoprotein-like	TPBGL	100507050	NM_001195528	-1.86066	7.98232	-18.5771	6.03163e-45	4.38825e-42	91.6488
ILMN_1652431	carbonic anhydrase 1	CA1	759	NM_001738	-4.82534	10.508	-18.5175	9.00039e-45	6.44891e-42	91.2519
ILMN_1686906	tumor protein p53 inducible nuclear protein 2	TP53INP2	58476	NM_021202	-1.29945	8.80456	-18.5041	9.84541e-45	6.9491e-42	91.1629
ILMN_1769644	IQ motif containing F6	IQCF6	440956	NM_001143833	-1.83749	7.97217	-18.4884	1.0941e-44	7.6088e-42	91.0583
ILMN_2166457	hydroxyprostaglandin dehydrogenase 15-(NAD)	HPGD	3248	NM_000860	-1.96817	9.24988	-18.4362	1.55403e-44	1.06507e-41	90.7103
ILMN_1755954	cytoplasmic polyadenylation element binding protein 3	CPEB3	22849	NM_014912	-0.803371	8.02021	-18.4152	1.7898e-44	1.20914e-41	90.5702
ILMN_1682792	bystin like	BYSL	705	NM_004053	0.767438	7.89003	18.3852	2.19017e-44	1.43852e-41	90.37
ILMN_1712888	heat shock protein family H (Hsp110) member 1	HSPH1	10808	NM_006644	1.37866	10.5583	18.366	2.49144e-44	1.61398e-41	90.2421
ILMN_1679176	chloride channel accessory 4	CLCA4	22802	NM_012128	-4.2865	10.6541	-18.303	3.80758e-44	2.43325e-41	89.8215
ILMN_1810423	ribonuclease P/MRP subunit p40	RPP40	10799	NM_006638	1.00653	9.15636	18.2842	4.3212e-44	2.72466e-41	89.696
ILMN_1727200	solute carrier organic anion transporter family member 4A1	SLCO4A1	28231	NM_016354	0.977473	7.31605	18.2587	5.13193e-44	3.19328e-41	89.5255
ILMN_1682176	C-type lectin domain family 3 member B	CLEC3B	7123	NM_003278	-1.73602	8.22128	-18.2048	7.38435e-44	4.53514e-41	89.1646
ILMN_1742577	GTP binding protein 4	GTPBP4	23560	NM_012341	0.81841	10.3091	18.2019	7.52549e-44	4.56257e-41	89.1458
ILMN_1702973	eva-1 homolog A, regulator of programmed cell death	EVA1A	84141	NM_032181	1.37073	7.3076	18.1384	1.15536e-43	6.82959e-41	88.7206
ILMN_1796349	sphingomyelin phosphodiesterase acid like 3A	SMPDL3A	10924	NM_006714	-1.92023	10.2262	-18.1149	1.35394e-43	7.90467e-41	88.5633
ILMN_2192072	matrix metallopeptidase 7	MMP7	4316	NM_002423	3.02105	7.89791	18.0629	1.92437e-43	1.1098e-40	88.2145
ILMN_1684086	bradykinin receptor B2	BDKRB2	624	NM_000623	-1.21224	7.84134	-18.0429	2.20315e-43	1.25526e-40	88.0803
ILMN_1750101	S100 calcium binding protein A11	S100A11	6282	NM_005620	1.2989	9.69687	18.0245	2.49506e-43	1.38814e-40	87.9569
ILMN_1790136	MRG/MORF4L binding protein	MRGBP	55257	NM_018270	1.13638	9.33576	18.0109	2.73555e-43	1.50423e-40	87.8657
ILMN_1703205	endothelin 3	EDN3	1908	NM_207032	-1.61511	8.0386	-18.0062	2.82487e-43	1.53549e-40	87.8338
ILMN_1673711	heat shock protein 90 alpha family class B member 1	HSP90AB1	3326	NM_007355	0.954328	10.9342	17.9806	3.35783e-43	1.80445e-40	87.6624
ILMN_1689001	cyclin dependent kinase 4	CDK4	1019	NM_000075	0.986365	9.79965	17.9641	3.75554e-43	1.9955e-40	87.5513
ILMN_1715583	block of proliferation 1	BOP1	23246	NM_015201	1.23818	9.36882	17.9253	4.88271e-43	2.56559e-40	87.291
ILMN_1698259	transmembrane protein 100	TMEM100	55273	NM_018286	-1.16143	7.67198	-17.8543	7.89841e-43	4.10457e-40	86.8139
ILMN_1674302	phosphoribosyl pyrophosphate amidotransferase	PPAT	5471	NM_002703	0.899127	8.11688	17.8488	8.19969e-43	4.21482e-40	86.7768
ILMN_2337263	protein kinase (cAMP-dependent, catalytic) inhibitor beta	PKIB	5570	NM_032471	-2.12332	8.69427	-17.8132	1.04411e-42	5.30927e-40	86.537
ILMN_1793410	syntrophin beta 1	SNTB1	6641	NM_021021	1.17683	7.9684	17.728	1.8615e-42	9.26637e-40	85.9635
ILMN_1771026	glycyl-tRNA synthetase	GARS	2617	NM_002047	0.916487	10.523	17.7156	2.02532e-42	9.97679e-40	85.8798
ILMN_1705116	solute carrier family 22 member 23	SLC22A23	63027	NM_021945	-1.38738	9.0174	-17.7046	2.18192e-42	1.06374e-39	85.8059
ILMN_1796013	pyrroline-5-carboxylate reductase 1	PYCR1	5831	NM_153824	1.05026	7.80446	17.662	2.91559e-42	1.40692e-39	85.5184
ILMN_1713462	aquaporin 8	AQP8	343	NM_001169	-4.17341	9.98164	-17.6549	3.06026e-42	1.46182e-39	85.4703
ILMN_1701441	lysophosphatidic acid receptor 1	LPAR1	1902	NM_057159	-1.25591	8.94719	-17.6397	3.39152e-42	1.60385e-39	85.3684
ILMN_2136147	breast carcinoma amplified sequence 1	BCAS1	8537	NM_003657	-2.14141	9.07255	-17.637	3.45425e-42	1.61734e-39	85.3502
ILMN_1656395	myotilin	MYOT	9499	NM_006790	-1.40542	7.63972	-17.5871	4.85214e-42	2.22774e-39	85.0131
ILMN_1705753	cms1 ribosomal small subunit homolog (yeast)	CMSS1	84319	NM_032359	0.789648	7.88555	17.5848	4.92952e-42	2.24151e-39	84.9974
ILMN_1672591	sodium voltage-gated channel alpha subunit 9	SCN9A	6335	NM_002977	-0.858869	7.3698	-17.5497	6.25637e-42	2.76508e-39	84.7609
ILMN_1795930	prostaglandin E receptor 4	PTGER4	5734	NM_000958	-1.32017	10.0361	-17.5397	6.69796e-42	2.93284e-39	84.6932
ILMN_1804593	HEPACAM family member 2	HEPACAM2	253012	NM_198151	-2.36301	8.88236	-17.5302	7.14713e-42	3.1008e-39	84.6288
ILMN_1796235	UTP4, small subunit processome component	UTP4	84916	NM_032830	0.866591	9.22788	17.4994	8.81309e-42	3.78883e-39	84.421
ILMN_1660793	progestin and adipoQ receptor family member 4	PAQR4	124222	NM_152341	1.13321	8.33634	17.493	9.20866e-42	3.92322e-39	84.3774
ILMN_1689004	TNF receptor superfamily member 12A	TNFRSF12A	51330	NM_016639	1.62528	8.35503	17.4256	1.45766e-41	6.10025e-39	83.9218
ILMN_1898124	small nucleolar RNA host gene 15	SNHG15	285958	AK096179	1.01743	8.5351	17.4268	1.44627e-41	6.10025e-39	83.9296
ILMN_1815326	coiled-coil domain containing 68	CCDC68	80323	NM_025214	-0.917227	7.6223	-17.406	1.66625e-41	6.912e-39	83.7891
ILMN_1779353	pseudouridylate synthase 7 (putative)	PUS7	54517	NM_019042	1.01156	8.71435	17.3542	2.37265e-41	9.67264e-39	83.4385
ILMN_1760143	adhesion regulating molecule 1	ADRM1	11047	NM_175573	0.955107	10.1582	17.3492	2.45444e-41	9.92057e-39	83.4048
ILMN_1713846	protein phosphatase, Mg2+/Mn2+ dependent 1H	PPM1H	57460	NM_020700	1.09073	7.75007	17.3471	2.49132e-41	9.98427e-39	83.39
ILMN_1792587	vacuolar protein sorting 4 homolog B	VPS4B	9525	NM_004869	-0.826589	10.5302	-17.3344	2.71697e-41	1.07971e-38	83.304
ILMN_1700733	family with sequence similarity 214 member A	FAM214A	56204	NM_019600	-0.923249	8.71821	-17.3331	2.74018e-41	1.07986e-38	83.2956
ILMN_1764380	glycolipid transfer protein	GLTP	51228	NM_016433	-0.977242	11.0195	-17.3288	2.82203e-41	1.08658e-38	83.2664
ILMN_1753790	ZPR1 zinc finger	ZPR1	8882	NM_003904	0.655907	7.95852	17.3286	2.82618e-41	1.08658e-38	83.2649
ILMN_2376723	cyclin dependent kinase inhibitor 2B	CDKN2B	1030	NM_078487	-1.76223	9.13131	-17.3179	3.03912e-41	1.14976e-38	83.1928
ILMN_1753183	cell division cycle associated 4	CDCA4	55038	NM_017955	0.717564	7.36643	17.3186	3.02509e-41	1.14976e-38	83.1974
ILMN_3247139	chromosome 17 open reading frame 96	C17orf96	100170841	NM_001130677	0.876187	7.14977	17.2894	3.6939e-41	1.38638e-38	82.9993
ILMN_1790518	jade family PHD finger 3	JADE3	9767	NM_001077445	0.825093	8.50168	17.2795	3.95189e-41	1.47153e-38	82.9323
ILMN_1657435	metallothionein 1M	MT1M	4499	NM_176870	-2.81198	9.0964	-17.2631	4.42045e-41	1.63315e-38	82.8211
ILMN_1761789	carbonic anhydrase 7	CA7	766	NM_005182	-1.72885	7.65115	-17.243	5.07212e-41	1.83837e-38	82.6847
ILMN_1758939	receptor interacting serine/threonine kinase 2	RIPK2	8767	NM_003821	1.10962	8.57605	17.2413	5.13142e-41	1.83837e-38	82.6731
ILMN_1773119	cyclin F	CCNF	899	NM_001761	1.10448	8.08304	17.2419	5.11133e-41	1.83837e-38	82.677
ILMN_2246956	BCL2, apoptosis regulator	BCL2	596	NM_000633	-1.08785	8.32794	-17.2427	5.08102e-41	1.83837e-38	82.6829
ILMN_1794875	glycerol-3-phosphate acyltransferase 3	GPAT3	84803	NM_032717	-1.43313	8.42563	-17.2224	5.83638e-41	2.05972e-38	82.5454
ILMN_3249351	small nucleolar RNA, H/ACA box 35	SNORA35	677816	NR_002993	-1.05087	7.33555	-17.2148	6.14929e-41	2.15407e-38	82.4936
ILMN_1739645	anillin actin binding protein	ANLN	54443	NM_018685	1.16768	7.84008	17.2001	6.79836e-41	2.34667e-38	82.394
ILMN_1800573	ribosomal protein S21	RPS21	6227	NM_001024	1.13099	10.0851	17.1725	8.21033e-41	2.81353e-38	82.2068
ILMN_1679476	phosphoribosylglycinamide formyltransferase, phosphoribosylglycinamide synthetase, phosphoribosylaminoimidazole synthetase	GART	2618	NM_000819	1.00123	9.54737	17.1478	9.72561e-41	3.30881e-38	82.0388
ILMN_2155172	BRX1, biogenesis of ribosomes	BRIX1	55299	NM_018321	0.833505	8.74033	17.1443	9.95895e-41	3.36399e-38	82.0152
ILMN_1663092	Cbp/p300 interacting transactivator with Glu/Asp rich carboxy-terminal domain 2	CITED2	10370	NM_006079	-1.2225	9.67647	-17.1191	1.18389e-40	3.97066e-38	81.8437
ILMN_1693108	RuvB like AAA ATPase 1	RUVBL1	8607	NM_003707	0.737579	7.79989	17.1043	1.30954e-40	4.30056e-38	81.7436
ILMN_1669410	chromogranin A	CHGA	1113	NM_001275	-3.42741	9.98844	-17.0988	1.3603e-40	4.43647e-38	81.7059
ILMN_1766637	galactosidase alpha	GLA	2717	NM_000169	0.859985	9.21212	17.0846	1.49918e-40	4.82287e-38	81.6094
ILMN_1777190	complement factor D	CFD	1675	NM_001928	-2.25577	11.0512	-17.0827	1.51848e-40	4.85196e-38	81.5967
ILMN_1765076	adaptor protein, phosphotyrosine interacting with PH domain and leucine zipper 2	APPL2	55198	NM_018171	-1.11509	10.008	-17.077	1.57905e-40	5.01164e-38	81.5579
ILMN_1784447	phospholipase C epsilon 1	PLCE1	51196	NM_016341	-1.36683	8.6181	-17.0686	1.67229e-40	5.27216e-38	81.501
ILMN_1790100	DNA damage induced apoptosis suppressor	DDIAS	220042	NM_145018	0.967314	7.50789	17.0286	2.19962e-40	6.88876e-38	81.229
ILMN_1707534	NFKB repressing factor	NKRF	55922	NM_017544	0.594633	7.98218	17.0164	2.39119e-40	7.39081e-38	81.1462
ILMN_1741054	solute carrier family 5 member 6	SLC5A6	8884	NM_021095	1.19639	8.72933	16.972	3.24352e-40	9.83243e-38	80.8437
ILMN_1759312	adenosine monophosphate deaminase 1	AMPD1	270	NM_000036	-1.33744	7.49127	-16.9498	3.77679e-40	1.13041e-37	80.6926
ILMN_1773262	endothelial cell specific molecule 1	ESM1	11082	NM_007036	1.03392	6.94684	16.9054	5.12109e-40	1.5136e-37	80.3905
ILMN_1815745	SRY-box 4	SOX4	6659	NM_003107	1.13694	9.6718	16.8926	5.59111e-40	1.64226e-37	80.3034
ILMN_1808824	nebulette	NEBL	10529	NM_006393	1.15265	8.05914	16.8715	6.46336e-40	1.86373e-37	80.1595
ILMN_1804851	mitochondrial ribosomal protein S17	MRPS17	51373	NM_015969	0.9388	9.47097	16.8566	7.15928e-40	2.03953e-37	80.0581
ILMN_1689329	stearoyl-CoA desaturase	SCD	6319	NM_005063	1.69839	10.8868	16.8496	7.51342e-40	2.1276e-37	80.0102
ILMN_1733627	neural precursor cell expressed, developmentally down-regulated 4-like, E3 ubiquitin protein ligase	NEDD4L	23327	NM_015277	-1.20155	8.6293	-16.8409	7.97257e-40	2.23091e-37	79.9513
ILMN_1691290	cadherin EGF LAG seven-pass G-type receptor 3	CELSR3	1951	NM_001407	1.10856	7.41153	16.8411	7.9662e-40	2.23091e-37	79.9521
ILMN_1725090	collagen triple helix repeat containing 1	CTHRC1	115908	NM_138455	2.45309	9.06903	16.8338	8.37245e-40	2.32902e-37	79.9027
ILMN_1808713	hydroxysteroid 17-beta dehydrogenase 2	HSD17B2	3294	NM_002153	-2.50906	9.39179	-16.8157	9.48357e-40	2.60743e-37	79.7791
ILMN_3244521	long intergenic non-protein coding RNA 294	LINC00294	283267	NR_015451	-0.779837	8.51775	-16.8161	9.4578e-40	2.60743e-37	79.7818
ILMN_2170515	N-terminal Xaa-Pro-Lys N-methyltransferase 1	NTMT1	28989	NM_014064	0.696393	7.64285	16.8126	9.68862e-40	2.64841e-37	79.7579
ILMN_1768004	programmed cell death 4 (neoplastic transformation inhibitor)	PDCD4	27250	NM_145341	-1.25451	8.32795	-16.8029	1.03552e-39	2.81435e-37	79.6918
ILMN_1668605	N-acylethanolamine acid amidase	NAAA	27163	NM_014435	-1.27704	8.96183	-16.7901	1.1302e-39	3.03677e-37	79.605
ILMN_2120210	regulator of calcineurin 2	RCAN2	10231	NM_005822	-1.38959	8.82973	-16.786	1.16274e-39	3.10655e-37	79.5769
ILMN_1656196	E2F transcription factor 6	E2F6	1876	NM_198256	0.604298	7.76454	16.7852	1.16933e-39	3.1066e-37	79.5713
ILMN_2339294	leukocyte immunoglobulin like receptor B5	LILRB5	10990	NM_006840	-1.26932	8.01269	-16.7737	1.26563e-39	3.34367e-37	79.4927
ILMN_2097858	CLOCK interacting pacemaker	CIPC	85457	NM_033426	-0.887812	9.73656	-16.7675	1.32091e-39	3.47034e-37	79.4503
ILMN_1709044	TGFB induced factor homeobox 2	TGIF2	60436	NM_021809	1.0344	7.791	16.7665	1.32997e-39	3.47482e-37	79.4435
ILMN_1787280	aurora kinase A and ninein interacting protein	AUNIP	79000	NM_024037	0.709775	6.98017	16.7293	1.71705e-39	4.46149e-37	79.19
ILMN_2052790	non-POU domain containing, octamer-binding	NONO	4841	NM_007363	0.598252	11.749	16.7261	1.75527e-39	4.53589e-37	79.1682
ILMN_1726839	defective in cullin neddylation 1 domain containing 5	DCUN1D5	84259	NM_032299	0.897227	9.16235	16.7247	1.77201e-39	4.55426e-37	79.1588
ILMN_1674817	chromosome 1 open reading frame 115	C1orf115	79762	NM_024709	-1.4829	9.05414	-16.7186	1.84839e-39	4.72488e-37	79.1169
ILMN_1694011	Wnt family member 2	WNT2	7472	NM_003391	1.01912	6.95354	16.7055	2.02256e-39	5.1423e-37	79.0275
ILMN_2087528	cleavage and polyadenylation specific factor 3	CPSF3	51692	NM_016207	0.616294	9.83732	16.7042	2.04095e-39	5.1613e-37	79.0186
ILMN_1732923	signal induced proliferation associated 1 like 2	SIPA1L2	57568	NM_020808	-0.952465	9.61635	-16.7003	2.09605e-39	5.27246e-37	78.9921
ILMN_1767253	ribosomal RNA processing 12 homolog	RRP12	23223	NM_015179	0.741457	7.74331	16.6952	2.17118e-39	5.43253e-37	78.9572
ILMN_1744786	sarcoma antigen 1	SAGE1	55511	NM_018666	-1.34647	7.60189	-16.669	2.59928e-39	6.46947e-37	78.7786
ILMN_1665884	RAB15 effector protein	REP15	387849	NM_001029874	-1.79842	8.3959	-16.6572	2.82081e-39	6.91173e-37	78.6974
ILMN_1736597	transketolase	TKT	7086	NM_001064	1.00756	10.8407	16.6578	2.808e-39	6.91173e-37	78.702
ILMN_1694840	matrilin 2	MATN2	4147	NM_002380	-1.93036	10.2813	-16.6467	3.03078e-39	7.38791e-37	78.6262
ILMN_1756701	dehydrogenase/reductase 11	DHRS11	79154	NM_024308	-1.79867	10.0807	-16.6421	3.12916e-39	7.58861e-37	78.5945
ILMN_1741133	NME/NM23 nucleoside diphosphate kinase 1	NME1	4830	NM_000269	1.25102	11.3386	16.6344	3.29928e-39	7.96035e-37	78.542
ILMN_2171023	leucine rich glioma inactivated 1	LGI1	9211	NM_005097	-0.754118	7.0292	-16.6219	3.59683e-39	8.63423e-37	78.4563
ILMN_2396982	BCL2 like 12	BCL2L12	83596	NM_001040668	0.937067	8.47019	16.606	4.01037e-39	9.54257e-37	78.3483
ILMN_1753249	DEAD-box helicase 10	DDX10	1662	NM_004398	0.716016	8.73798	16.6006	4.16405e-39	9.84589e-37	78.311
ILMN_1680955	aurora kinase A	AURKA	6790	NM_198436	1.31579	9.01311	16.5872	4.56538e-39	1.07411e-36	78.2197
ILMN_1724396	glucagon	GCG	2641	NM_002054	-2.95112	8.81191	-16.5657	5.29698e-39	1.24007e-36	78.0722
ILMN_1767894	DNA polymerase beta	POLB	5423	NM_002690	0.769106	8.81994	16.553	5.7781e-39	1.33944e-36	77.9859
ILMN_1746465	four jointed box 1	FJX1	24147	NM_014344	0.715425	7.08119	16.5532	5.77002e-39	1.33944e-36	77.9873
ILMN_1673639	ABI family member 3 binding protein	ABI3BP	25890	NM_015429	-1.80475	8.60155	-16.5456	6.08025e-39	1.40261e-36	77.9353
ILMN_1810901	ribonuclease H2 subunit A	RNASEH2A	10535	NM_006397	0.840023	7.61498	16.4839	9.3081e-39	2.10612e-36	77.5127
ILMN_2103107	ADAM like decysin 1	ADAMDEC1	27299	NM_014479	-2.76326	11.229	-16.4624	1.07898e-38	2.40683e-36	77.3662
ILMN_1661264	serine hydroxymethyltransferase 2	SHMT2	6472	NM_005412	0.989704	10.0799	16.4384	1.27373e-38	2.80162e-36	77.2015
ILMN_1702197	suppressor APC domain containing 2	SAPCD2	89958	NM_178448	1.24776	7.9862	16.4232	1.41454e-38	3.06851e-36	77.0974
ILMN_1720501	ATP binding cassette subfamily A member 9	ABCA9	10350	NM_080283	-0.506562	7.03791	-16.4167	1.47894e-38	3.19357e-36	77.0532
ILMN_1758457	TBC1 domain family member 16	TBC1D16	125058	NM_019020	0.786864	7.60624	16.4149	1.49786e-38	3.20516e-36	77.0406
ILMN_1655915	matrix metallopeptidase 11	MMP11	4320	NM_005940	2.27074	8.03407	16.4089	1.5615e-38	3.32627e-36	76.9993
ILMN_1736816	spindle and kinetochore associated complex subunit 3	SKA3	221150	NM_145061	0.878884	7.30687	16.4033	1.62235e-38	3.43015e-36	76.9614
ILMN_1763091	ELM2 and Myb/SANT domain containing 1	ELMSAN1	91748	NM_194278	-0.706089	9.45603	-16.4031	1.62477e-38	3.43015e-36	76.9599
ILMN_1804737	ribonucleoprotein, PTB binding 2	RAVER2	55225	NM_018211	-0.973922	9.31154	-16.3946	1.72301e-38	3.62138e-36	76.9017
ILMN_1683450	cell division cycle associated 5	CDCA5	113130	NM_080668	1.34896	8.6498	16.3772	1.94305e-38	4.06578e-36	76.7824
ILMN_1656129	solute carrier family 39 member 10	SLC39A10	57181	NM_020342	0.741527	7.5919	16.3709	2.02924e-38	4.22743e-36	76.7393
ILMN_1701308	collagen type I alpha 1 chain	COL1A1	1277	NM_000088	2.52022	10.4483	16.3598	2.19153e-38	4.54551e-36	76.663
ILMN_2289924	trafficking kinesin protein 1	TRAK1	22906	NM_001042646	-0.694607	9.20763	-16.3528	2.29938e-38	4.74836e-36	76.6153
ILMN_1720461	solute carrier family 17 member 4	SLC17A4	10050	NM_005495	-1.20517	7.5757	-16.3459	2.41125e-38	4.95774e-36	76.5682
ILMN_1714891	olfactory receptor family 2 subfamily A member 14	OR2A14	135941	NM_001001659	-0.85227	7.23186	-16.3373	2.56004e-38	5.24089e-36	76.5087
ILMN_1703075	peptide YY	PYY	5697	NM_004160	-2.31805	8.22995	-16.3263	2.76096e-38	5.62783e-36	76.4338
ILMN_1725338	claudin 23	CLDN23	137075	NM_194284	-1.92761	10.2787	-16.2936	3.45993e-38	6.99232e-36	76.2098
ILMN_1764309	alcohol dehydrogenase 1A (class I), alpha polypeptide	ADH1A	124	NM_000667	-3.22264	10.9321	-16.2647	4.22537e-38	8.50289e-36	76.0115
ILMN_1821176	ring finger protein 125	RNF125	54941	BE622355	-1.1381	8.59313	-16.2572	4.45227e-38	8.92152e-36	75.9596
ILMN_1811598	alcohol dehydrogenase 1B (class I), beta polypeptide	ADH1B	125	NM_000668	-1.19124	7.41946	-16.2457	4.81978e-38	9.57679e-36	75.8808
ILMN_2405628	topoisomerase (DNA) I, mitochondrial	TOP1MT	116447	NM_052963	1.09799	8.71821	16.2235	5.61855e-38	1.11172e-35	75.7287
ILMN_1814296	transient receptor potential cation channel subfamily M member 6	TRPM6	140803	NM_017662	-2.41389	8.74766	-16.1925	6.95916e-38	1.37124e-35	75.5163
ILMN_1700811	ubiquitin family domain containing 1	UBFD1	56061	NM_019116	0.548891	7.27489	16.1856	7.3038e-38	1.43318e-35	75.4683
ILMN_1763638	breast cancer anti-estrogen resistance 3	BCAR3	8412	NM_003567	-0.945027	8.99284	-16.1689	8.19837e-38	1.59548e-35	75.3537
ILMN_2306540	phosphodiesterase 9A	PDE9A	5152	NM_001001567	-1.80144	9.27614	-16.167	8.30568e-38	1.60974e-35	75.3408
ILMN_1711807	adhesion G protein-coupled receptor L3	ADGRL3	23284	NM_015236	-0.534025	6.94658	-16.1621	8.59133e-38	1.6583e-35	75.3072
ILMN_1790106	proteolipid protein 1	PLP1	5354	NM_199478	-1.2069	8.05309	-16.1278	1.08911e-37	2.08518e-35	75.0718
ILMN_1699022	endonuclease domain containing 1	ENDOD1	23052	NM_015036	-1.07528	8.75278	-16.1234	1.12286e-37	2.14112e-35	75.0415
ILMN_1768575	surfactant protein D	SFTPD	6441	NM_003019	-1.63274	7.94735	-16.1004	1.31698e-37	2.4912e-35	74.8833
ILMN_1684982	pyruvate dehydrogenase kinase 4	PDK4	5166	NM_002612	-2.40229	10.0156	-16.0725	1.59728e-37	3.00937e-35	74.6918
ILMN_2057479	EGF like domain multiple 6	EGFL6	25975	NM_015507	1.06253	7.02233	16.0698	1.62671e-37	3.05266e-35	74.6737
ILMN_1662964	protein arginine methyltransferase 3	PRMT3	10196	NM_005788	0.753761	9.15168	16.0551	1.80208e-37	3.35514e-35	74.5721
ILMN_1776515	metallophosphoesterase 1	MPPE1	65258	NM_023075	-0.701867	9.30628	-16.0461	1.91783e-37	3.54274e-35	74.5103
ILMN_1706149	programmed cell death 2 like	PDCD2L	84306	NM_032346	0.811265	7.80494	16.042	1.97322e-37	3.63088e-35	74.482
ILMN_1774330	WSC domain containing 1	WSCD1	23302	NM_015253	-0.920371	7.4851	-16.0343	2.08017e-37	3.81283e-35	74.4296
ILMN_2341793	chaperonin containing TCP1 subunit 7	CCT7	10574	NM_001009570	0.722505	11.1425	16.0187	2.31859e-37	4.23344e-35	74.3219
ILMN_2366654	nuclear receptor subfamily 5 group A member 2	NR5A2	2494	NM_003822	-1.27663	8.29864	-16.0064	2.52357e-37	4.58999e-35	74.2379
ILMN_1776577	DNA replication and sister chromatid cohesion 1	DSCC1	79075	NM_024094	0.838316	7.7883	15.9964	2.70559e-37	4.9022e-35	74.1688
ILMN_1791447	C-X-C motif chemokine ligand 12	CXCL12	6387	NM_199168	-2.20511	9.50044	-15.9957	2.71933e-37	4.90828e-35	74.1637
ILMN_1760280	nuclear transport factor 2 like export factor 1	NXT1	29107	NM_013248	0.933714	9.16506	15.9871	2.8859e-37	5.18914e-35	74.1047
ILMN_1667087	acyl-CoA synthetase medium-chain family member 5	ACSM5	54988	NM_017888	-0.853062	7.34332	-15.986	2.90767e-37	5.20848e-35	74.0973
ILMN_1766712	transcription factor 21	TCF21	6943	NM_003206	-1.0944	8.05455	-15.9794	3.04267e-37	5.42973e-35	74.0522
ILMN_1695658	kinesin family member 20A	KIF20A	10112	NM_005733	0.950939	7.68941	15.9634	3.40159e-37	6.02477e-35	73.9416
ILMN_1796737	zinc finger and BTB domain containing 7C	ZBTB7C	201501	NM_001039360	-1.55535	8.24709	-15.9467	3.81875e-37	6.73839e-35	73.8268
ILMN_1670263	consortin, connexin sorting protein	CNST	163882	NM_152609	-0.886667	9.66198	-15.919	4.62576e-37	8.13206e-35	73.6365
ILMN_1689110	NIN1/PSMD8 binding protein 1 homolog	NOB1	28987	NM_014062	0.563444	7.58584	15.9166	4.70532e-37	8.24128e-35	73.6196
ILMN_1703326	prostaglandin D2 receptor 2	PTGDR2	11251	NM_004778	-0.70186	6.98615	-15.9018	5.21369e-37	9.09799e-35	73.5177
ILMN_2317923	transmembrane protein 132A	TMEM132A	54972	NM_178031	0.833956	7.02693	15.8951	5.45839e-37	9.48997e-35	73.4722
ILMN_1784860	replication factor C subunit 3	RFC3	5983	NM_002915	0.938009	7.59523	15.8891	5.69378e-37	9.86297e-35	73.4303
ILMN_1775235	AF4/FMR2 family member 3	AFF3	3899	NM_001025108	-0.886215	7.27557	-15.8675	6.61294e-37	1.14134e-34	73.2818
ILMN_1723412	achaete-scute family bHLH transcription factor 2	ASCL2	430	NM_005170	2.27404	9.63159	15.8518	7.37243e-37	1.26779e-34	73.1739
ILMN_1692938	phosphoserine aminotransferase 1	PSAT1	29968	NM_021154	1.60836	8.01243	15.849	7.51797e-37	1.28813e-34	73.1545
ILMN_2379469	eukaryotic translation initiation factor 3 subunit B	EIF3B	8662	NM_001037283	0.82092	11.4973	15.8468	7.63507e-37	1.30347e-34	73.1392
ILMN_2169761	copine 8	CPNE8	144402	NM_153634	-1.19992	8.87867	-15.8281	8.68931e-37	1.47812e-34	73.0108
ILMN_1810992	carbamoyl-phosphate synthetase 2, aspartate transcarbamylase, and dihydroorotase	CAD	790	NM_004341	0.565859	7.48229	15.8256	8.84371e-37	1.49899e-34	72.9933
ILMN_1745420	PHD finger protein 19	PHF19	26147	NM_001009936	0.542566	6.95095	15.8148	9.52746e-37	1.60912e-34	72.9194
ILMN_1810474	ubiquitin conjugating enzyme E2 I	UBE2I	7329	NM_194260	0.688288	10.5062	15.7681	1.31762e-36	2.20958e-34	72.5976
ILMN_1746686	RNA polymerase I subunit C	POLR1C	9533	NM_203290	0.822429	9.25712	15.7672	1.32614e-36	2.21601e-34	72.5912
ILMN_1807074	macrophage migration inhibitory factor (glycosylation-inhibiting factor)	MIF	4282	NM_002415	1.09312	11.7347	15.7652	1.34515e-36	2.23987e-34	72.5771
ILMN_1695157	carbonic anhydrase 4	CA4	762	NM_000717	-3.32661	10.075	-15.7567	1.4269e-36	2.35937e-34	72.5185
ILMN_1813374	major facilitator superfamily domain containing 12	MFSD12	126321	NM_174983	0.651874	7.52887	15.7063	2.02419e-36	3.32375e-34	72.1715
ILMN_1739161	phospholipid phosphatase 1	PLPP1	8611	NM_003711	-1.11797	8.78824	-15.7035	2.0646e-36	3.36672e-34	72.1519
ILMN_2379130	interleukin 1 receptor associated kinase 1	IRAK1	3654	NM_001025243	0.852606	10.2251	15.6831	2.37824e-36	3.85161e-34	72.0115
ILMN_1731720	p53 and DNA damage regulated 1	PDRG1	81572	NM_030815	0.787952	7.68512	15.674	2.53305e-36	4.08833e-34	71.9489
ILMN_3306997	methyltransferase like 1	METTL1	4234	NM_005371	0.835636	8.70133	15.657	2.85135e-36	4.55541e-34	71.8314
ILMN_1784333	SECIS binding protein 2 like	SECISBP2L	9728	NM_014701	-0.590871	8.27265	-15.6476	3.0437e-36	4.84634e-34	71.7667
ILMN_2173611	metallothionein 1E	MT1E	4493	NM_175617	-2.11698	11.7759	-15.6347	3.32872e-36	5.28238e-34	71.6778
ILMN_2055477	exosome component 7	EXOSC7	23016	NM_015004	0.708421	8.70026	15.6091	3.97604e-36	6.20551e-34	71.5015
ILMN_3188984	ZNFX1 antisense RNA 1	ZFAS1	441951	NR_003606	1.09359	10.9545	15.6055	4.07865e-36	6.34472e-34	71.4762
ILMN_1711566	TIMP metallopeptidase inhibitor 1	TIMP1	7076	NM_003254	1.75313	11.6844	15.6008	4.21221e-36	6.531e-34	71.4442
ILMN_1709399	solute carrier family 25 member 34	SLC25A34	284723	NM_207348	-1.11646	7.4478	-15.5985	4.28131e-36	6.61644e-34	71.428
ILMN_1654287	adenylate cyclase 9	ADCY9	115	NM_001116	-0.561649	7.68472	-15.5968	4.33175e-36	6.67259e-34	71.4164
ILMN_1781691	trafficking kinesin protein 2	TRAK2	66008	NM_015049	-0.73911	9.51221	-15.5928	4.45345e-36	6.83778e-34	71.3889
ILMN_1670490	podoplanin	PDPN	10630	NM_001006625	1.52284	8.20996	15.5866	4.65199e-36	7.1195e-34	71.3456
ILMN_1708936	exosome component 3	EXOSC3	51010	NM_016042	0.817305	9.64653	15.5821	4.80014e-36	7.32254e-34	71.3145
ILMN_1684158	glutamic--pyruvic transaminase 2	GPT2	84706	NM_133443	1.2389	8.75354	15.5778	4.94574e-36	7.49628e-34	71.2849
ILMN_1774990	methyltransferase like 26	METTL26	84326	NM_001040162	0.724621	8.45327	15.5778	4.94334e-36	7.49628e-34	71.2853
ILMN_2041046	CDC28 protein kinase regulatory subunit 1B	CKS1B	1163	NM_001826	0.963116	9.23377	15.568	5.29337e-36	7.97209e-34	71.2174
ILMN_1786189	nucleolar protein interacting with the FHA domain of MKI67	NIFK	84365	NM_032390	0.633226	9.46217	15.5499	6.00213e-36	8.98231e-34	71.0927
ILMN_1691884	stanniocalcin 2	STC2	8614	NM_003714	1.52712	7.49407	15.5482	6.07219e-36	9.05848e-34	71.0812
ILMN_1708151	L antigen family member 3	LAGE3	8270	NM_006014	0.863382	9.12958	15.5416	6.35731e-36	9.454e-34	71.0357
ILMN_2200503	nitrilase family member 2	NIT2	56954	NM_020202	0.70226	8.32246	15.541	6.38525e-36	9.46578e-34	71.0313
ILMN_1801246	interferon induced transmembrane protein 1	IFITM1	8519	NM_003641	1.69234	10.5621	15.5313	6.83192e-36	1.00963e-33	70.9642
ILMN_2275248	endothelin converting enzyme 2	ECE2	9718	NM_014693	0.554494	7.01536	15.5053	8.18764e-36	1.20246e-33	70.7845
ILMN_1800276	reticulocalbin 1	RCN1	5954	NM_002901	0.863284	11.0414	15.5041	8.25234e-36	1.20821e-33	70.7767
ILMN_1717173	epithelial cell transforming 2	ECT2	1894	NM_018098	1.30574	9.29971	15.4928	8.92948e-36	1.30332e-33	70.6985
ILMN_2206746	biglycan	BGN	633	NM_001711	2.15567	10.7932	15.4823	9.60353e-36	1.39739e-33	70.6262
ILMN_2049184	deoxyribonuclease 1 like 3	DNASE1L3	1776	NM_004944	-2.08902	8.68425	-15.4802	9.74967e-36	1.41204e-33	70.6112
ILMN_1789507	collagen type XI alpha 1 chain	COL11A1	1301	NM_001854	2.03186	7.39517	15.48	9.76394e-36	1.41204e-33	70.6098
ILMN_1660552	bone morphogenetic protein 5	BMP5	653	NM_021073	-0.860281	7.39999	-15.4778	9.91475e-36	1.42948e-33	70.5946
ILMN_1752728	fucosidase, alpha-L- 1, tissue	FUCA1	2517	NM_000147	-1.36804	11.0726	-15.4713	1.03706e-35	1.48614e-33	70.55
ILMN_1813350	hydroxysteroid 11-beta dehydrogenase 2	HSD11B2	3291	NM_000196	-2.06038	10.4378	-15.4707	1.04132e-35	1.48773e-33	70.5459
ILMN_1724700	RIO kinase 3	RIOK3	8780	NM_003831	-0.995901	10.6668	-15.4687	1.05565e-35	1.50366e-33	70.5323
ILMN_1721977	N(alpha)-acetyltransferase 10, NatA catalytic subunit	NAA10	8260	NM_003491	0.854728	8.62839	15.4522	1.18471e-35	1.67739e-33	70.4179
ILMN_3235312	MAFG antisense RNA 1 (head to head)	MAFG-AS1	92659	NR_015454	0.601632	7.29438	15.4456	1.23981e-35	1.74496e-33	70.3727
ILMN_1712046	carboxypeptidase X, M14 family member 1	CPXM1	56265	NM_019609	0.8315	7.64261	15.4437	1.25655e-35	1.76327e-33	70.3594
ILMN_2390609	ankyrin 3, node of Ranvier (ankyrin G)	ANK3	288	NM_001149	-0.749416	7.61326	-15.4334	1.35043e-35	1.88383e-33	70.2879
ILMN_1773395	retinol dehydrogenase 5	RDH5	5959	NM_002905	-1.03112	8.02855	-15.4328	1.35543e-35	1.88524e-33	70.2842
ILMN_1695687	spalt like transcription factor 4	SALL4	57167	NM_020436	1.0312	7.00083	15.4309	1.37341e-35	1.90465e-33	70.2712
ILMN_2202948	BUB1 mitotic checkpoint serine/threonine kinase	BUB1	699	NM_004336	1.04083	7.79047	15.417	1.51369e-35	2.08695e-33	70.1746
ILMN_1701243	chromosome 10 open reading frame 2	C10orf2	56652	NM_021830	0.642502	7.49708	15.4121	1.56557e-35	2.1522e-33	70.1412
ILMN_2180885	cell wall biogenesis 43 C-terminal homolog	CWH43	80157	NM_025087	-1.80047	7.9369	-15.4023	1.67661e-35	2.29818e-33	70.0732
ILMN_2225144	eukaryotic translation initiation factor 4E family member 3	EIF4E3	317649	NM_173359	-0.979724	9.12414	-15.4015	1.68587e-35	2.30419e-33	70.0677
ILMN_1722718	bone morphogenetic protein 2	BMP2	650	NM_001200	-1.26015	8.59284	-15.3985	1.7208e-35	2.34515e-33	70.0474
ILMN_1813836	aspartyl-tRNA synthetase	DARS	1615	NM_001349	0.68707	11.4172	15.3951	1.76275e-35	2.39541e-33	70.0235
ILMN_1750062	PPARG coactivator 1 alpha	PPARGC1A	10891	NM_013261	-1.28769	8.45968	-15.3885	1.84485e-35	2.49979e-33	69.9783
ILMN_1679809	glutathione S-transferase pi 1	GSTP1	2950	NM_000852	0.746129	12.1801	15.3881	1.8507e-35	2.50056e-33	69.9751
ILMN_1703906	Holliday junction recognition protein	HJURP	55355	NM_018410	0.848831	7.55289	15.3726	2.06119e-35	2.7613e-33	69.8682
ILMN_1728107	G protein subunit gamma 7	GNG7	2788	NM_052847	-0.744398	7.40344	-15.3712	2.08174e-35	2.78094e-33	69.8584
ILMN_1654540	semaphorin 6D	SEMA6D	80031	NM_153619	-1.05111	7.57907	-15.3527	2.36852e-35	3.14628e-33	69.7303
ILMN_3305938	serum/glucocorticoid regulated kinase 1	SGK1	6446	NM_005627	-1.87768	10.9755	-15.3472	2.46028e-35	3.25902e-33	69.6925
ILMN_2109156	RAN binding protein 1	RANBP1	5902	NM_002882	0.824293	10.6938	15.3443	2.51134e-35	3.30811e-33	69.6722
ILMN_1653529	testis expressed 10	TEX10	54881	NM_017746	0.575047	7.98918	15.3395	2.59671e-35	3.41107e-33	69.639
ILMN_3307930	RAN, member RAS oncogene family	RAN	5901	NM_006325	0.926176	10.8243	15.3296	2.7816e-35	3.63376e-33	69.5707
ILMN_1685916	kinesin family member 2C	KIF2C	11004	NM_006845	0.785797	7.30065	15.3297	2.77989e-35	3.63376e-33	69.5713
ILMN_1777061	zinc finger SWIM-type containing 6	ZSWIM6	57688	NM_020928	-0.749069	9.29941	-15.3115	3.15483e-35	4.10997e-33	69.4458
ILMN_1723158	NOP2 nucleolar protein	NOP2	4839	NM_001033714	0.908862	9.07654	15.3085	3.22159e-35	4.18541e-33	69.425
ILMN_1759184	chromosome 19 open reading frame 48	C19orf48	84798	NM_199250	1.05079	8.97202	15.3025	3.35995e-35	4.35321e-33	69.3832
ILMN_1792672	RNA polymerase II subunit D	POLR2D	5433	NM_004805	0.595607	8.01476	15.301	3.39322e-35	4.38429e-33	69.3735
ILMN_1713529	semaphorin 6A	SEMA6A	57556	NM_020796	-1.68499	9.52695	-15.3001	3.41592e-35	4.4016e-33	69.3668
ILMN_1660544	arrestin domain containing 4	ARRDC4	91947	NM_183376	-0.843517	8.13101	-15.2975	3.47855e-35	4.47013e-33	69.3488
ILMN_1688853	zinc finger and BTB domain containing 9	ZBTB9	221504	NM_152735	0.535623	7.81301	15.2931	3.58629e-35	4.59609e-33	69.3185
ILMN_1704286	FXYD domain containing ion transport regulator 5	FXYD5	53827	NM_144779	1.25338	9.09776	15.284	3.82108e-35	4.87059e-33	69.2556
ILMN_1663954	negative elongation factor complex member C/D	NELFCD	51497	NM_198976	1.01284	9.54164	15.2808	3.90731e-35	4.96712e-33	69.2334
ILMN_1801491	solute carrier family 26 member 2	SLC26A2	1836	NM_000112	-2.28712	9.70308	-15.2762	4.03377e-35	5.11413e-33	69.2018
ILMN_1806106	G protein nucleolar 3	GNL3	26354	NM_014366	0.756893	9.76958	15.2752	4.06357e-35	5.13814e-33	69.1945
ILMN_1685493	transmembrane and coiled-coil domain family 3	TMCC3	57458	NM_020698	-0.760234	7.40035	-15.2682	4.26601e-35	5.37972e-33	69.1463
ILMN_2199439	carbonic anhydrase 2	CA2	760	NM_000067	-3.37449	11.5483	-15.2556	4.65715e-35	5.85736e-33	69.0592
ILMN_1720526	centromere protein N	CENPN	55839	NM_018455	1.04861	8.31021	15.2481	4.90613e-35	6.15414e-33	69.0075
ILMN_2104356	collagen type I alpha 2 chain	COL1A2	1278	NM_000089	2.03205	11.4843	15.2302	5.55736e-35	6.95258e-33	68.8838
ILMN_1764794	proteasome subunit beta 2	PSMB2	5690	NM_002794	0.668798	9.95312	15.2192	6.00047e-35	7.46743e-33	68.8077
ILMN_1671969	UDP-glucose pyrophosphorylase 2	UGP2	7360	NM_006759	-1.69505	9.02543	-15.2117	6.3238e-35	7.84914e-33	68.7556
ILMN_1842850	purinergic receptor P2Y1	P2RY1	5028	AK026659	-0.798764	7.53213	-15.1969	7.01268e-35	8.6814e-33	68.6529
ILMN_1715401	metallothionein 1G	MT1G	4495	NM_005950	-2.45428	11.9354	-15.1899	7.36186e-35	9.08988e-33	68.6047
ILMN_1740917	sodium channel epithelial 1 beta subunit	SCNN1B	6338	NM_000336	-1.91032	8.22941	-15.1826	7.74437e-35	9.53727e-33	68.5544
ILMN_1761131	enoyl-CoA delta isomerase 2	ECI2	10455	NM_006117	-1.11214	10.1993	-15.1781	7.99153e-35	9.81609e-33	68.5233
ILMN_1697440	pre-mRNA processing factor 4	PRPF4	9128	NM_004697	0.580722	9.18573	15.1743	8.20653e-35	1.00541e-32	68.4969
ILMN_1784871	fatty acid synthase	FASN	2194	NM_004104	1.30128	9.58449	15.1668	8.64965e-35	1.05696e-32	68.4447
ILMN_1715612	otopetrin 2	OTOP2	92736	NM_178160	-1.05225	7.11369	-15.1611	8.99719e-35	1.09659e-32	68.4056
ILMN_1737076	HERV-H LTR-associating 2	HHLA2	11148	NM_007072	-1.26461	8.0009	-15.1452	1.0054e-34	1.22225e-32	68.2954
ILMN_1676213	sushi repeat containing protein, X-linked 2	SRPX2	27286	NM_014467	1.30915	7.40976	15.1217	1.18416e-34	1.43587e-32	68.133
ILMN_2401822	FtsJ RNA methyltransferase homolog 1 (E. coli)	FTSJ1	24140	NM_012280	0.581268	8.58626	15.1142	1.24837e-34	1.50986e-32	68.0806
ILMN_1699737	TNF receptor associated protein 1	TRAP1	10131	NM_016292	0.871887	8.83498	15.0991	1.38664e-34	1.67281e-32	67.9763
ILMN_2370365	replication factor C subunit 4	RFC4	5984	NM_002916	0.780284	8.5666	15.098	1.39726e-34	1.68133e-32	67.9687
ILMN_1731529	membrane spanning 4-domains A12	MS4A12	54860	NM_017716	-3.37058	9.64534	-15.0917	1.45977e-34	1.75086e-32	67.9253
ILMN_1661799	HIG1 hypoxia inducible domain family member 1A	HIGD1A	25994	NM_001099668	-1.18367	11.3782	-15.0915	1.46245e-34	1.75086e-32	67.9235
ILMN_1659725	exosome component 5	EXOSC5	56915	NM_020158	0.76496	7.74626	15.0795	1.58969e-34	1.89839e-32	67.8407
ILMN_1743445	family with sequence similarity 107 member A	FAM107A	11170	NM_001076778	-1.45714	8.03526	-15.0715	1.6814e-34	2.00285e-32	67.785
ILMN_1775111	staphylococcal nuclease and tudor domain containing 1	SND1	27044	NM_014390	0.770693	9.64262	15.0645	1.76491e-34	2.09705e-32	67.7369
ILMN_1724145	chromobox 4	CBX4	8535	NM_003655	0.751669	8.13726	15.0596	1.82653e-34	2.16483e-32	67.7028
ILMN_1730416	cytochrome c, somatic	CYCS	54205	NM_018947	-0.851221	8.56286	-15.0592	1.8315e-34	2.16529e-32	67.7001
ILMN_1701551	ATP binding cassette subfamily A member 6	ABCA6	23460	NM_080284	-0.592188	7.12836	-15.0553	1.88181e-34	2.21923e-32	67.6732
ILMN_1661833	ankyrin repeat domain 12	ANKRD12	23253	NM_015208	-0.693722	8.76033	-15.0549	1.88773e-34	2.22067e-32	67.6701
ILMN_2413898	minichromosome maintenance 10 replication initiation factor	MCM10	55388	NM_018518	0.785333	7.44634	15.0542	1.89676e-34	2.22575e-32	67.6654
ILMN_1768293	nucleoporin 155	NUP155	9631	NM_153485	0.640033	8.11215	15.0504	1.94835e-34	2.275e-32	67.6387
ILMN_1709094	leukemia inhibitory factor receptor alpha	LIFR	3977	NM_002310	-0.953242	7.4551	-15.0276	2.28437e-34	2.66079e-32	67.4808
ILMN_1688725	UTP14A small subunit processome component	UTP14A	10813	NM_006649	0.638785	7.6129	15.0267	2.29808e-34	2.67018e-32	67.4749
ILMN_3243142	lysine acetyltransferase 2B	KAT2B	8850	NM_003884	-0.969629	9.26932	-15.0147	2.49815e-34	2.89553e-32	67.392
ILMN_1750312	solute carrier family 51 beta subunit	SLC51B	123264	NM_178859	-1.54718	7.97792	-15.0053	2.66839e-34	3.07776e-32	67.3266
ILMN_1712786	adenosylhomocysteinase like 2	AHCYL2	23382	NM_015328	-1.66837	9.36412	-15.0023	2.7241e-34	3.13437e-32	67.3061
ILMN_2213136	lymphoid enhancer binding factor 1	LEF1	51176	NM_016269	1.20353	7.74064	15.0019	2.73165e-34	3.13542e-32	67.3033
ILMN_1748770	cytoskeleton associated protein 5	CKAP5	9793	NM_001008938	0.676336	9.9746	14.992	2.9279e-34	3.35256e-32	67.2345
ILMN_1695631	calcineurin like EF-hand protein 2	CHP2	63928	NM_022097	-2.80039	10.2336	-14.9843	3.08961e-34	3.52067e-32	67.1811
ILMN_1714567	AHNAK nucleoprotein	AHNAK	79026	NM_001620	-1.22512	11.7487	-14.9797	3.18962e-34	3.6172e-32	67.1495
ILMN_2072296	CDC28 protein kinase regulatory subunit 2	CKS2	1164	NM_001827	1.43437	10.3124	14.9476	3.99253e-34	4.4954e-32	66.9267
ILMN_2089752	family with sequence similarity 150 member B	FAM150B	285016	NM_001002919	-1.18054	7.73985	-14.9445	4.07917e-34	4.58204e-32	66.9054
ILMN_1659888	protein phosphatase 1 regulatory inhibitor subunit 14B	PPP1R14B	26472	NM_138689	0.716055	9.69555	14.9414	4.16876e-34	4.67158e-32	66.8838
ILMN_1722716	solute carrier family 17 member 1	SLC17A1	6568	NM_005074	-0.895897	7.22425	-14.9271	4.6071e-34	5.13844e-32	66.7846
ILMN_1676631	cyclin O	CCNO	10309	NM_021147	1.22275	7.55441	14.9213	4.79759e-34	5.33831e-32	66.7443
ILMN_2310909	ATPase sarcoplasmic/endoplasmic reticulum Ca2+ transporting 3	ATP2A3	489	NM_174955	-1.12552	8.12167	-14.9096	5.2031e-34	5.74416e-32	66.6638
ILMN_1770678	chromobox 2	CBX2	84733	NM_005189	1.00307	7.17605	14.9101	5.18755e-34	5.74416e-32	66.6668
ILMN_1674706	methylenetetrahydrofolate dehydrogenase (NADP+ dependent) 2, methenyltetrahydrofolate cyclohydrolase	MTHFD2	10797	NM_006636	0.981791	8.66725	14.9069	5.3034e-34	5.81574e-32	66.6449
ILMN_2110252	nucleophosmin/nucleoplasmin 3	NPM3	10360	NM_006993	0.93764	8.79085	14.9067	5.31275e-34	5.81574e-32	66.6431
ILMN_1687306	galectin 2	LGALS2	3957	NM_006498	-1.97973	8.61331	-14.905	5.37607e-34	5.87146e-32	66.6314
ILMN_3242205	guanine monophosphate synthase	GMPS	8833	NM_003875	0.778887	8.64164	14.9003	5.55551e-34	6.03955e-32	66.5988
ILMN_1753607	partner of NOB1 homolog	PNO1	56902	NM_020143	0.697083	8.03835	14.9005	5.5453e-34	6.03955e-32	66.6006
ILMN_1662658	pseudouridylate synthase 1	PUS1	80324	NM_001002019	0.93093	8.96681	14.8843	6.20826e-34	6.73369e-32	66.4885
ILMN_1784459	matrix metallopeptidase 3	MMP3	4314	NM_002422	2.75425	8.15006	14.8778	6.49715e-34	7.03089e-32	66.4434
ILMN_1774836	procollagen-lysine,2-oxoglutarate 5-dioxygenase 3	PLOD3	8985	NM_001084	0.744496	10.054	14.8492	7.93277e-34	8.54534e-32	66.2452
ILMN_3248091	chromosome 6 open reading frame 223	C6orf223	221416	NM_153246	0.64648	6.78443	14.8432	8.27611e-34	8.89493e-32	66.2032
ILMN_2226324	mitochondrial pyruvate carrier 1	MPC1	51660	NM_016098	-0.869554	11.5957	-14.8392	8.51049e-34	9.1261e-32	66.1754
ILMN_1796094	CD36 molecule	CD36	948	NM_000072	-1.34358	8.47153	-14.8287	9.15439e-34	9.79437e-32	66.1031
ILMN_2109197	erythrocyte membrane protein band 4.1 like 3	EPB41L3	23136	NM_012307	-1.34298	8.96469	-14.8259	9.33798e-34	9.96825e-32	66.0833
ILMN_2184640	nucleolar and coiled-body phosphoprotein 1	NOLC1	9221	NM_004741	0.703489	7.55096	14.815	1.00787e-33	1.07106e-31	66.0076
ILMN_1767658	ribosome biogenesis regulator homolog	RRS1	23212	NM_015169	0.862982	8.2203	14.8097	1.04559e-33	1.10865e-31	65.9711
ILMN_1682694	VMA21 vacuolar H+-ATPase homolog (S. cerevisiae)	VMA21	203547	NM_001017980	0.630328	9.68287	14.8065	1.06941e-33	1.13138e-31	65.9488
ILMN_1676515	inosine monophosphate dehydrogenase 1	IMPDH1	3614	NM_000883	1.10853	8.29183	14.7729	1.35225e-33	1.42423e-31	65.7159
ILMN_1656057	plasminogen activator, urokinase	PLAU	5328	NM_002658	1.5346	8.70335	14.7669	1.41063e-33	1.47913e-31	65.6739
ILMN_1802252	glyceraldehyde-3-phosphate dehydrogenase	GAPDH	2597	NM_002046	0.719669	11.491	14.7623	1.45595e-33	1.52327e-31	65.6425
ILMN_1656628	WD repeat domain 4	WDR4	10785	NM_033661	1.00921	8.89802	14.7585	1.49541e-33	1.56111e-31	65.616
ILMN_3238269	NADH:ubiquinone oxidoreductase subunit A6	NDUFA6	4700	NM_002490	-0.64781	9.23402	-14.7506	1.58004e-33	1.64582e-31	65.5613
ILMN_1705107	syndecan binding protein 2	SDCBP2	27111	NM_015685	-1.78336	9.86917	-14.7348	1.76515e-33	1.83459e-31	65.4514
ILMN_1681503	minichromosome maintenance complex component 2	MCM2	4171	NM_004526	0.816417	7.62424	14.7127	2.06017e-33	2.13184e-31	65.298
ILMN_1783795	butyrophilin like 3	BTNL3	10917	NM_197975	-1.27241	7.88945	-14.7082	2.12581e-33	2.19497e-31	65.2668
ILMN_1699525	sorcin	SRI	6717	NM_198901	-1.18515	9.2941	-14.7047	2.17741e-33	2.24335e-31	65.243
ILMN_1774661	small nuclear ribonucleoprotein polypeptides B and B1	SNRPB	6628	NM_003091	1.01123	10.2741	14.7018	2.22232e-33	2.28465e-31	65.2228
ILMN_1664516	centromere protein F	CENPF	1063	NM_016343	0.830873	7.72108	14.6945	2.33831e-33	2.39348e-31	65.1723
ILMN_1664630	checkpoint kinase 1	CHEK1	1111	NM_001274	0.852055	7.60825	14.6913	2.39182e-33	2.43272e-31	65.1498
ILMN_1684758	electron transfer flavoprotein beta subunit	ETFB	2109	NM_001014763	-0.77218	7.18792	-14.6913	2.39208e-33	2.43272e-31	65.1497
ILMN_1751776	cytoskeleton associated protein 2 like	CKAP2L	150468	NM_152515	0.793566	7.41672	14.686	2.48144e-33	2.51279e-31	65.1133
ILMN_1713266	family with sequence similarity 46 member C	FAM46C	54855	NM_017709	-1.45484	9.75353	-14.6854	2.49237e-33	2.51847e-31	65.109
ILMN_3305304	DAN polymerase delta 2, accessory subunit	POLD2	5425	NM_001127218	0.825076	8.66703	14.6842	2.51309e-33	2.53398e-31	65.1007
ILMN_1685259	solute carrier family 45 member 2	SLC45A2	51151	NM_001012509	-0.610476	7.03511	-14.6685	2.80504e-33	2.81636e-31	64.9917
ILMN_1808157	RUN domain containing 3B	RUNDC3B	154661	NM_138290	-1.03196	7.75498	-14.6641	2.8926e-33	2.89199e-31	64.9611
ILMN_1719498	epoxide hydrolase 4	EPHX4	253152	NM_173567	1.1745	7.32073	14.6621	2.93333e-33	2.92653e-31	64.9473
ILMN_1666536	V-set and immunoglobulin domain containing 2	VSIG2	23584	NM_014312	-2.7195	9.74573	-14.6571	3.03844e-33	3.02501e-31	64.9123
ILMN_1673721	exonuclease 1	EXO1	9156	NM_006027	0.814086	7.34988	14.653	3.12537e-33	3.10502e-31	64.8843
ILMN_1796629	endothelin receptor type A	EDNRA	1909	NM_001957	0.947145	7.60831	14.6492	3.20966e-33	3.18045e-31	64.8579
ILMN_2099783	ATPase H+ transporting V1 subunit F	ATP6V1F	9296	NM_004231	0.805041	10.0976	14.649	3.21475e-33	3.18045e-31	64.8563
ILMN_1695491	WDYHV motif containing 1	WDYHV1	55093	NM_018024	0.627638	7.97004	14.6413	3.3931e-33	3.34989e-31	64.8028
ILMN_2347949	glucose-6-phosphate dehydrogenase	G6PD	2539	NM_000402	0.634233	8.57177	14.638	3.47278e-33	3.4143e-31	64.7797
ILMN_3233388	RELT like 1	RELL1	768211	NM_001085400	-0.996045	9.51044	-14.6348	3.55057e-33	3.47633e-31	64.7577
ILMN_3249216	pancreatic and duodenal homeobox 1	PDX1	3651	NM_000209	1.4655	7.3231	14.6339	3.57277e-33	3.49083e-31	64.7515
ILMN_2083567	PH domain and leucine rich repeat protein phosphatase 2	PHLPP2	23035	NM_015020	-0.985599	7.86115	-14.5997	4.53919e-33	4.41684e-31	64.5139
ILMN_2181060	cytoskeleton associated protein 2	CKAP2	26586	NM_018204	0.903318	7.98656	14.5868	4.96565e-33	4.80484e-31	64.4248
ILMN_2324574	Ral GTPase activating protein catalytic alpha subunit 1	RALGAPA1	253959	NM_194301	-0.641133	9.05628	-14.5867	4.96842e-33	4.80484e-31	64.4242
ILMN_1673991	5-aminoimidazole-4-carboxamide ribonucleotide formyltransferase/IMP cyclohydrolase	ATIC	471	NM_004044	0.678727	10.6653	14.582	5.13654e-33	4.95728e-31	64.3912
ILMN_2076600	integral membrane protein 2A	ITM2A	9452	NM_004867	-1.35118	9.54121	-14.5729	5.47175e-33	5.27004e-31	64.3285
ILMN_1773455	LY6/PLAUR domain containing 8	LYPD8	646627	NM_001085474	-1.97853	8.47033	-14.5532	6.28275e-33	6.03885e-31	64.1913
ILMN_2045729	WD repeat domain 12	WDR12	55759	NM_018256	0.744844	8.94745	14.5486	6.48832e-33	6.22379e-31	64.1593
ILMN_1664167	ribosome production factor 2 homolog	RPF2	84154	NM_032194	0.741651	10.0339	14.547	6.55952e-33	6.27934e-31	64.1485
ILMN_2065690	GRAM domain containing 3	GRAMD3	65983	NM_023927	-0.815191	8.93427	-14.546	6.60797e-33	6.31295e-31	64.1412
ILMN_1655987	stabilin 1	STAB1	23166	NM_015136	-1.01436	8.23543	-14.5321	7.28099e-33	6.91401e-31	64.0449
ILMN_1669550	MAD2 mitotic arrest deficient-like 2 (yeast)	MAD2L2	10459	NM_006341	0.820201	8.7452	14.5302	7.37681e-33	6.99097e-31	64.032
ILMN_2219131	ribosomal protein S15	RPS15	6209	NM_001018	0.960505	7.57851	14.5247	7.66699e-33	7.25144e-31	63.9937
ILMN_2196569	nucleoporin 93	NUP93	9688	NM_014669	0.610638	8.756	14.5145	8.23416e-33	7.77232e-31	63.9228
ILMN_2367258	spermine oxidase	SMOX	54498	NM_175840	0.658783	6.99483	14.5027	8.93934e-33	8.4044e-31	63.8413
ILMN_1710740	complement component 2	C2	717	NM_000063	0.954203	7.62994	14.4997	9.13497e-33	8.56388e-31	63.8198
ILMN_1787762	HEAT repeat containing 1	HEATR1	55127	NM_018072	0.813575	8.46215	14.4815	1.03694e-32	9.69108e-31	63.694
ILMN_1733690	A-kinase anchoring protein 7	AKAP7	9465	NM_004842	-1.25008	9.03753	-14.4798	1.04931e-32	9.78735e-31	63.6822
ILMN_1748093	platelet activating factor acetylhydrolase 1b catalytic subunit 3	PAFAH1B3	5050	NM_002573	1.14812	8.45747	14.4778	1.06453e-32	9.90981e-31	63.6679
ILMN_1663640	monoamine oxidase A	MAOA	4128	NM_000240	-1.67032	11.6054	-14.4727	1.10334e-32	1.02342e-30	63.6324
ILMN_1801767	abhydrolase domain containing 3	ABHD3	171586	NM_138340	-1.26433	9.21609	-14.4726	1.10371e-32	1.02342e-30	63.6321
ILMN_1742534	collagen type IV alpha 5 chain	COL4A5	1287	NM_000495	-1.19417	8.18361	-14.467	1.14815e-32	1.06254e-30	63.5929
ILMN_1708101	lamin B2	LMNB2	84823	NM_032737	0.970423	9.22491	14.4653	1.16161e-32	1.0729e-30	63.5813
ILMN_1665219	latent transforming growth factor beta binding protein 4	LTBP4	8425	NM_001042545	-1.15256	9.14664	-14.4528	1.26787e-32	1.16876e-30	63.4944
ILMN_2370872	glutamate ionotropic receptor NMDA type subunit associated protein 1	GRINA	2907	NM_001009184	0.874255	8.87537	14.4408	1.37914e-32	1.26395e-30	63.4109
ILMN_1806533	phosphodiesterase 7B	PDE7B	27115	NM_018945	-0.858225	7.53447	-14.4318	1.46832e-32	1.34307e-30	63.3488
ILMN_2103761	transducin like enhancer of split 4	TLE4	7091	NM_007005	-0.761525	8.57594	-14.4221	1.57184e-32	1.43499e-30	63.2811
ILMN_1750181	tescalcin	TESC	54997	NM_017899	1.7802	7.88366	14.4164	1.63524e-32	1.48999e-30	63.2419
ILMN_2334989	chaperonin containing TCP1 subunit 3	CCT3	7203	NM_005998	0.818927	9.52915	14.4118	1.6888e-32	1.53584e-30	63.2099
ILMN_1797219	chloride channel accessory 1	CLCA1	1179	NM_001285	-3.90982	11.8197	-14.4104	1.70554e-32	1.54808e-30	63.2001
ILMN_1751028	serpin family H member 1	SERPINH1	871	NM_001235	1.12373	9.01708	14.4073	1.7428e-32	1.57887e-30	63.1787
ILMN_1805922	emopamil binding protein like	EBPL	84650	NM_032565	0.88554	9.20894	14.4003	1.8309e-32	1.65551e-30	63.1297
ILMN_1717046	MOB kinase activator 3B	MOB3B	79817	NM_024761	-0.987858	8.50128	-14.3916	1.94549e-32	1.75242e-30	63.0695
ILMN_1797735	chromosome 1 open reading frame 21	C1orf21	81563	NM_030806	-0.823329	7.64397	-14.3864	2.01749e-32	1.81382e-30	63.0334
ILMN_2400372	sulfotransferase family 1A member 2	SULT1A2	6799	NM_001054	-1.15281	8.7889	-14.3668	2.31408e-32	2.0493e-30	62.8973
ILMN_1702858	alcohol dehydrogenase, iron containing 1	ADHFE1	137872	NM_144650	-0.908885	7.47636	-14.367	2.31025e-32	2.0493e-30	62.8989
ILMN_1705594	N-acetyltransferase 10	NAT10	55226	NM_024662	0.877391	8.92923	14.3671	2.30936e-32	2.0493e-30	62.8993
ILMN_1731073	calpain 9	CAPN9	10753	NM_016452	-1.68766	8.53903	-14.3635	2.36734e-32	2.09255e-30	62.8747
ILMN_3187462	transmembrane protein 253	TMEM253	643382	NM_001146683	-1.29491	8.05626	-14.3628	2.37895e-32	2.09889e-30	62.8698
ILMN_1687315	retinoid X receptor alpha	RXRA	6256	NM_002957	-0.702537	9.79105	-14.3548	2.51735e-32	2.21686e-30	62.8137
ILMN_1717381	homeobox D1	HOXD1	3231	NM_024501	-1.0779	7.74747	-14.3544	2.5235e-32	2.21815e-30	62.8113
ILMN_1771903	nucleoporin 37	NUP37	79023	NM_024057	0.705662	9.69317	14.3495	2.6118e-32	2.2915e-30	62.7772
ILMN_2054392	peptidylprolyl isomerase like 1	PPIL1	51645	NM_016059	0.719544	8.39512	14.3481	2.63746e-32	2.30973e-30	62.7674
ILMN_1764362	Ly1 antibody reactive	LYAR	55646	NM_017816	0.912302	8.39656	14.3373	2.84406e-32	2.48481e-30	62.6926
ILMN_1722502	chaperonin containing TCP1 subunit 6A	CCT6A	908	NM_001009186	0.718538	9.53376	14.3371	2.84789e-32	2.48481e-30	62.6913
ILMN_1658464	general transcription factor IIIA	GTF3A	2971	NM_002097	1.02724	11.1041	14.3365	2.86148e-32	2.49207e-30	62.6865
ILMN_2344971	forkhead box M1	FOXM1	2305	NM_021953	0.766515	7.40584	14.3361	2.86798e-32	2.49314e-30	62.6843
ILMN_1785161	coiled-coil-helix-coiled-coil-helix domain containing 6	CHCHD6	84303	NM_032343	0.623622	7.35022	14.3303	2.98848e-32	2.59313e-30	62.6434
ILMN_1785071	selenoprotein P, plasma, 1	SEPP1	6414	NM_005410	-2.15372	11.2623	-14.3282	3.03208e-32	2.62134e-30	62.6291
ILMN_1682232	MIER1 transcriptional regulator	MIER1	57708	NM_020948	-0.68411	9.01804	-14.3225	3.15564e-32	2.71822e-30	62.5894
ILMN_1732537	dynein axonemal assembly factor 5	DNAAF5	54919	NM_017802	0.594074	9.09709	14.3213	3.18248e-32	2.73635e-30	62.581
ILMN_2391765	chromosome 6 open reading frame 48	C6orf48	50854	NM_001040437	0.737126	11.0849	14.32	3.21008e-32	2.75508e-30	62.5724
ILMN_1737157	GRAM domain containing 1A	GRAMD1A	57655	NM_020895	0.887914	8.43843	14.319	3.2335e-32	2.77015e-30	62.5652
ILMN_1801257	centromere protein A	CENPA	1058	NM_001042426	0.931397	7.67	14.3179	3.25794e-32	2.78604e-30	62.5578
ILMN_1654289	ELK1, ETS transcription factor	ELK1	2002	NM_005229	0.577183	8.81145	14.3165	3.28954e-32	2.80798e-30	62.5482
ILMN_2101526	gamma-glutamylcyclotransferase	GGCT	79017	NM_024051	0.862143	9.84869	14.3058	3.54593e-32	3.02139e-30	62.4737
ILMN_1747016	centrosomal protein 55	CEP55	55165	NM_018131	1.22673	8.4116	14.3033	3.60943e-32	3.06996e-30	62.4561
ILMN_1811632	flavin containing monooxygenase 5	FMO5	2330	NM_001461	-1.25709	8.22378	-14.3028	3.62154e-32	3.07314e-30	62.4527
ILMN_2184373	C-X-C motif chemokine ligand 8	CXCL8	3576	NM_000584	3.25996	9.67095	14.2964	3.7877e-32	3.2043e-30	62.4082
ILMN_2365544	NHP2 ribonucleoprotein	NHP2	55651	NM_001034833	0.750474	9.4574	14.2923	3.8964e-32	3.29037e-30	62.3801
ILMN_1673962	nucleoporin 205	NUP205	23165	NM_015135	0.555363	9.64345	14.2911	3.92945e-32	3.31237e-30	62.3718
ILMN_2222008	kinesin family member C1	KIFC1	3833	NM_002263	0.947833	8.01087	14.28	4.2467e-32	3.56708e-30	62.2947
ILMN_1666924	PTEN induced putative kinase 1	PINK1	65018	NM_032409	-0.764307	8.52528	-14.2754	4.38658e-32	3.67804e-30	62.2625
ILMN_1667050	phosphoribosyl pyrophosphate synthetase 1	PRPS1	5631	NM_002764	0.653828	8.35772	14.25	5.24055e-32	4.38629e-30	62.086
ILMN_2124802	metallothionein 1H	MT1H	4496	NM_005951	-2.52751	9.97655	-14.2198	6.47474e-32	5.40973e-30	61.8761
ILMN_2369785	small nuclear ribonucleoprotein D2 polypeptide	SNRPD2	6633	NM_004597	0.583671	12.556	14.2108	6.89396e-32	5.74983e-30	61.8138
ILMN_1763884	presequence translocase associated motor 16 homolog	PAM16	51025	NM_016069	0.807515	9.05424	14.2072	7.07043e-32	5.88663e-30	61.7887
ILMN_1678579	carnitine palmitoyltransferase 2	CPT2	1376	NM_000098	-0.953785	9.64838	-14.1997	7.45037e-32	6.18119e-30	61.7368
ILMN_1675857	collagen type IV alpha 6 chain	COL4A6	1288	NM_001847	-0.546183	6.97141	-14.197	7.59297e-32	6.28847e-30	61.718
ILMN_2327860	mal, T-cell differentiation protein	MAL	4118	NM_022440	-1.54499	8.17409	-14.1768	8.74794e-32	7.21972e-30	61.5774
ILMN_1702633	retinol saturase	RETSAT	54884	NM_017750	-1.00084	9.06927	-14.1704	9.14737e-32	7.52311e-30	61.5331
ILMN_1740717	alcohol dehydrogenase 1C (class I), gamma polypeptide	ADH1C	126	NM_000669	-2.9993	10.213	-14.1685	9.27454e-32	7.61446e-30	61.5194
ILMN_1797933	mitochondrial ribosomal protein L17	MRPL17	63875	NM_022061	0.750371	9.70031	14.1643	9.55033e-32	7.8273e-30	61.4903
ILMN_1734229	signal peptide peptidase like 2A	SPPL2A	84888	NM_032802	-0.975284	10.0464	-14.1602	9.82352e-32	8.03727e-30	61.4624
ILMN_1766408	core-binding factor beta subunit	CBFB	865	NM_001755	0.760424	8.95265	14.1591	9.90575e-32	8.09055e-30	61.4541
ILMN_1755620	immediate early response 5 like	IER5L	389792	NM_203434	0.625859	7.08187	14.1558	1.0134e-31	8.24848e-30	61.4315
ILMN_1766010	tyrosyl-tRNA synthetase	YARS	8565	NM_003680	0.685111	9.87851	14.1441	1.09992e-31	8.9373e-30	61.3502
ILMN_2229379	KIT proto-oncogene receptor tyrosine kinase	KIT	3815	NM_000222	-1.10209	8.24588	-14.1387	1.14223e-31	9.2652e-30	61.3127
ILMN_2078592	androgen dependent TFPI regulating protein	ADTRP	84830	NM_032744	-1.89443	8.45728	-14.1369	1.15652e-31	9.36504e-30	61.3004
ILMN_1801664	RNA polymerase III subunit K	POLR3K	51728	NM_016310	0.555285	7.73656	14.1343	1.17807e-31	9.52325e-30	61.282
ILMN_1741392	solute carrier family 25 member 20	SLC25A20	788	NM_000387	-0.719992	8.41706	-14.1243	1.26365e-31	1.01803e-29	61.2124
ILMN_1738849	solute carrier family 9 member A2	SLC9A2	6549	NM_003048	-1.61949	8.79742	-14.1202	1.30057e-31	1.04598e-29	61.1839
ILMN_2361603	NDRG family member 2	NDRG2	57447	NM_201539	-1.06161	9.21473	-14.1189	1.31204e-31	1.05342e-29	61.1751
ILMN_1763228	myocyte enhancer factor 2D	MEF2D	4209	NM_005920	-0.783691	8.72573	-14.1168	1.33169e-31	1.06738e-29	61.1604
ILMN_3242586	ras homolog family member U	RHOU	58480	NM_021205	-1.1143	10.0022	-14.115	1.34883e-31	1.07929e-29	61.1477
ILMN_1742031	interferon related developmental regulator 2	IFRD2	7866	NM_006764	0.550826	7.71292	14.1139	1.35916e-31	1.08572e-29	61.1401
ILMN_1757627	zinc finger MYND-type containing 19	ZMYND19	116225	NM_138462	0.811916	7.92064	14.1129	1.36864e-31	1.09145e-29	61.1332
ILMN_2195703	PPARG coactivator 1 beta	PPARGC1B	133522	NM_133263	-0.883275	7.88515	-14.0926	1.57721e-31	1.25355e-29	60.9925
ILMN_1655046	nuclear transport factor 2	NUTF2	10204	NM_005796	0.647408	8.09763	14.0777	1.75118e-31	1.38949e-29	60.8886
ILMN_2398489	sigma non-opioid intracellular receptor 1	SIGMAR1	10280	NM_005866	0.814548	8.98896	14.0701	1.84689e-31	1.46297e-29	60.8358
ILMN_1696434	laminin subunit alpha 1	LAMA1	284217	NM_005559	-1.47797	7.92274	-14.0607	1.97164e-31	1.55918e-29	60.7709
ILMN_2215824	ankyrin repeat domain 20 family member A1	ANKRD20A1	84210	NM_032250	-1.27756	8.64026	-14.0478	2.15889e-31	1.70156e-29	60.6809
ILMN_2231020	transmembrane protein 185B	TMEM185B	79134	NM_024121	0.596565	8.28901	14.0441	2.21516e-31	1.74301e-29	60.6553
ILMN_1700606	ring finger protein 43	RNF43	54894	NM_017763	1.14287	8.0239	14.0414	2.25789e-31	1.77368e-29	60.6364
ILMN_1672148	aldo-keto reductase family 1 member B10	AKR1B10	57016	NM_020299	-2.47991	9.8717	-14.0399	2.28147e-31	1.78923e-29	60.6261
ILMN_1656900	sulfotransferase family 1A member 1	SULT1A1	6817	NM_177536	-1.24519	9.59251	-14.0368	2.3317e-31	1.82258e-29	60.6045
ILMN_1686562	kinesin family member 13B	KIF13B	23303	NM_015254	-0.93335	9.46985	-14.0368	2.33089e-31	1.82258e-29	60.6048
ILMN_1802780	CD163 molecule like 1	CD163L1	283316	NM_174941	-1.56968	8.87086	-14.0343	2.37336e-31	1.85208e-29	60.5869
ILMN_2199389	vasoactive intestinal peptide receptor 1	VIPR1	7433	NM_004624	-1.4535	9.28973	-14.0265	2.50574e-31	1.94895e-29	60.533
ILMN_2098446	phorbol-12-myristate-13-acetate-induced protein 1	PMAIP1	5366	NM_021127	0.888471	7.42656	14.0236	2.55771e-31	1.98611e-29	60.5126
ILMN_1801504	runt related transcription factor 1	RUNX1	861	NM_001754	0.823701	7.87752	14.018	2.66042e-31	2.05574e-29	60.4736
ILMN_1813561	scinderin	SCIN	85477	NM_033128	-1.25213	8.04247	-14.0065	2.88204e-31	2.21973e-29	60.3942
ILMN_1804812	anaphase promoting complex subunit 1	ANAPC1	64682	NM_022662	0.612939	8.76976	14.0062	2.88946e-31	2.22183e-29	60.3916
ILMN_1679949	solute carrier family 25 member 23	SLC25A23	79085	NM_024103	-0.963848	10.299	-13.998	3.05859e-31	2.34405e-29	60.3352
ILMN_2081335	cytochrome c oxidase assembly factor 1 homolog	COA1	55744	NM_018224	0.655334	9.38837	13.9978	3.06327e-31	2.34405e-29	60.3336
ILMN_2369580	NPR3 like, GATOR1 complex subunit	NPRL3	8131	NM_001039476	0.796809	8.54284	13.9927	3.17393e-31	2.4248e-29	60.2984
ILMN_1870111	uncharacterized LOC441441	FLJ41455	441441	AK123449	0.815079	7.41959	13.9874	3.29405e-31	2.50847e-29	60.2615
ILMN_1745152	ubiquinol-cytochrome c reductase complex assembly factor 1	UQCC1	55245	NM_018244	0.913305	8.87299	13.9851	3.34963e-31	2.54669e-29	60.2449
ILMN_2232854	fibroblast activation protein alpha	FAP	2191	NM_004460	1.30876	7.30464	13.981	3.44694e-31	2.61647e-29	60.2165
ILMN_1692731	tweety family member 3	TTYH3	80727	NM_025250	0.810396	8.32319	13.9671	3.79816e-31	2.87384e-29	60.1202
ILMN_1777397	msh homeobox 1	MSX1	4487	NM_002448	1.29583	7.58088	13.9637	3.89053e-31	2.93903e-29	60.0964
ILMN_1717490	ribosomal protein L6	RPL6	6128	NM_001024662	0.894423	8.03544	13.9627	3.91776e-31	2.95488e-29	60.0895
ILMN_1655642	Fanconi anemia complementation group I	FANCI	55215	NM_018193	0.751066	7.57991	13.9512	4.24657e-31	3.18762e-29	60.0095
ILMN_1692163	NAD(P) dependent steroid dehydrogenase-like	NSDHL	50814	NM_015922	0.751811	8.54117	13.9405	4.57698e-31	3.41396e-29	59.9351
ILMN_1711470	ubiquitin conjugating enzyme E2 T	UBE2T	29089	NM_014176	1.01749	8.62276	13.9399	4.59599e-31	3.42274e-29	59.931
ILMN_2051373	NIMA related kinase 2	NEK2	4751	NM_002497	1.15506	8.4507	13.9299	4.9284e-31	3.66453e-29	59.8617
ILMN_1753885	YTH N6-methyladenosine RNA binding protein 1	YTHDF1	54915	NM_017798	0.686153	9.40143	13.9169	5.39836e-31	3.99512e-29	59.7713
ILMN_1768016	TNF receptor superfamily member 17	TNFRSF17	608	NM_001192	-1.65086	8.26319	-13.9116	5.60151e-31	4.13899e-29	59.7346
ILMN_1764729	jagged 2	JAG2	3714	NM_002226	0.895679	7.49877	13.9056	5.84373e-31	4.31123e-29	59.6926
ILMN_1688480	cyclin D1	CCND1	595	NM_053056	0.963185	10.711	13.8976	6.18026e-31	4.55241e-29	59.6371
ILMN_1679382	chaperonin containing TCP1 subunit 2	CCT2	10576	NM_006431	0.737656	10.2479	13.8972	6.19693e-31	4.55758e-29	59.6344
ILMN_1705231	solute carrier organic anion transporter family member 2A1	SLCO2A1	6578	NM_005630	-1.23218	9.45866	-13.888	6.61109e-31	4.85463e-29	59.5702
ILMN_1814281	SPC25, NDC80 kinetochore complex component	SPC25	57405	NM_020675	0.607916	7.21732	13.8859	6.70953e-31	4.91928e-29	59.5555
ILMN_1713759	ubiquitin conjugating enzyme E2 J1	UBE2J1	51465	NM_016021	-0.751926	9.94626	-13.878	7.08965e-31	5.18993e-29	59.5008
ILMN_1708743	5'-nucleotidase domain containing 2	NT5DC2	64943	NM_022908	0.738358	7.63866	13.8732	7.33065e-31	5.35806e-29	59.4676
ILMN_2416019	ectonucleoside triphosphate diphosphohydrolase 8	ENTPD8	377841	NM_001033113	-0.858982	7.36146	-13.8725	7.36549e-31	5.37522e-29	59.4629
ILMN_1678812	hyaluronan and proteoglycan link protein 1	HAPLN1	1404	NM_001884	-0.818773	7.2931	-13.8652	7.75241e-31	5.63151e-29	59.4121
ILMN_1799667	kinesin family member 4A	KIF4A	24137	NM_012310	0.757457	7.39635	13.8639	7.8223e-31	5.67357e-29	59.4032
ILMN_1755383	leucine rich repeat containing 1	LRRC1	55227	NM_018214	-0.870515	10.5551	-13.8625	7.90413e-31	5.72414e-29	59.3929
ILMN_1663195	minichromosome maintenance complex component 7	MCM7	4176	NM_182776	0.925398	10.631	13.8592	8.08897e-31	5.84904e-29	59.3699
ILMN_1661337	spermidine synthase	SRM	6723	NM_003132	0.715583	7.94555	13.8589	8.10472e-31	5.85148e-29	59.368
ILMN_1709237	epoxide hydrolase 2	EPHX2	2053	NM_001979	-1.33801	9.6076	-13.8538	8.39543e-31	6.05213e-29	59.333
ILMN_1717599	contactin 3	CNTN3	5067	NM_020872	-0.641399	7.10225	-13.8463	8.85407e-31	6.37305e-29	59.2803
ILMN_1678478	carbohydrate sulfotransferase 5	CHST5	23563	NM_024533	-1.05026	7.5357	-13.8445	8.96474e-31	6.4429e-29	59.2679
ILMN_1773760	phosphoribosylaminoimidazole carboxylase; phosphoribosylaminoimidazolesuccinocarboxamide synthase	PAICS	10606	NM_006452	0.836937	10.4047	13.8407	9.20641e-31	6.60655e-29	59.2415
ILMN_1788886	thymocyte selection associated high mobility group box	TOX	9760	NM_014729	-0.861814	7.38526	-13.8403	9.23229e-31	6.61508e-29	59.2387
ILMN_1671891	phosphotyrosine interaction domain containing 1	PID1	55022	NM_017933	-1.03727	8.61	-13.8159	1.09485e-30	7.83288e-29	59.0695
ILMN_1721605	SET and MYND domain containing 2	SMYD2	56950	NM_020197	0.537814	8.4098	13.8122	1.12386e-30	8.02826e-29	59.0436
ILMN_1651354	secreted phosphoprotein 1	SPP1	6696	NM_000582	2.67768	8.60062	13.8076	1.16073e-30	8.27916e-29	59.0115
ILMN_1656368	aldehyde dehydrogenase 4 family member A1	ALDH4A1	8659	NM_170726	0.780597	7.29701	13.8059	1.17477e-30	8.36672e-29	58.9996
ILMN_1784709	glucosamine-6-phosphate deaminase 1	GNPDA1	10007	NM_005471	0.763706	9.54922	13.8056	1.17728e-30	8.37195e-29	58.9975
ILMN_3243185	RERG like	RERGL	79785	NM_024730	-1.50603	7.74537	-13.8033	1.19638e-30	8.4823e-29	58.9815
ILMN_2341067	neuroligin 4, X-linked	NLGN4X	57502	NM_020742	-0.980474	7.87298	-13.7981	1.24071e-30	8.78342e-29	58.9454
ILMN_1711878	enolase-phosphatase 1	ENOPH1	58478	NM_021204	0.548917	9.47993	13.7971	1.24882e-30	8.82763e-29	58.9389
ILMN_1803997	serologically defined colon cancer antigen 3	SDCCAG3	10807	NM_001039708	0.755805	8.67608	13.7925	1.29024e-30	9.1068e-29	58.9066
ILMN_1693009	fibrinogen like 2	FGL2	10875	NM_006682	-1.34244	9.69339	-13.7891	1.32145e-30	9.31314e-29	58.8829
ILMN_2042771	pituitary tumor-transforming 1	PTTG1	9232	NM_004219	1.24322	9.4655	13.7806	1.40214e-30	9.8379e-29	58.824
ILMN_1656452	chromosome 16 open reading frame 59	C16orf59	80178	NM_025108	0.577399	6.99217	13.7741	1.46713e-30	1.02634e-28	58.7791
ILMN_1763842	peptidyl-tRNA hydrolase 1 homolog	PTRH1	138428	NM_001002913	0.718616	7.4501	13.7739	1.46996e-30	1.0268e-28	58.7772
ILMN_2405018	protein phosphatase 1 catalytic subunit beta	PPP1CB	5500	NM_206876	-0.688057	10.4501	-13.769	1.52043e-30	1.06049e-28	58.7436
ILMN_2143314	Spi-B transcription factor	SPIB	6689	NM_003121	-0.772818	7.21467	-13.7678	1.53342e-30	1.06798e-28	58.7352
ILMN_1676413	visinin like 1	VSNL1	7447	NM_003385	1.24006	7.4194	13.766	1.55309e-30	1.08009e-28	58.7226
ILMN_1727589	sulfotransferase family 2B member 1	SULT2B1	6820	NM_004605	1.02257	7.15398	13.7654	1.55974e-30	1.08312e-28	58.7183
ILMN_2054725	SGT1 homolog, MIS12 kinetochore complex assembly cochaperone	SUGT1	10910	NM_006704	0.58822	7.96127	13.7637	1.57879e-30	1.09474e-28	58.7063
ILMN_1710756	enolase 1	ENO1	2023	NM_001428	0.828262	12.1652	13.7632	1.58414e-30	1.09684e-28	58.7029
ILMN_1740949	leucine rich repeat containing 19	LRRC19	64922	NM_022901	-1.82099	9.11625	-13.7616	1.60162e-30	1.10732e-28	58.692
ILMN_2366041	integral membrane protein 2C	ITM2C	81618	NM_001012516	-1.55615	12.2023	-13.7578	1.64454e-30	1.13534e-28	58.6658
ILMN_1696702	neogenin 1	NEO1	4756	NM_002499	-0.747892	9.83298	-13.7555	1.67159e-30	1.15232e-28	58.6496
ILMN_1702363	sulfatase 1	SULF1	23213	NM_015170	2.0565	9.41623	13.7467	1.77797e-30	1.22387e-28	58.5884
ILMN_1809590	GINS complex subunit 2	GINS2	51659	NM_016095	1.16203	8.05854	13.7324	1.96569e-30	1.34916e-28	58.4887
ILMN_1722869	PDZ domain containing 3	PDZD3	79849	NM_024791	-1.27924	8.3168	-13.7236	2.0904e-30	1.43057e-28	58.4277
ILMN_1769545	pre-mRNA processing factor 19	PRPF19	27339	NM_014502	0.542184	8.69602	13.7234	2.09337e-30	1.43057e-28	58.4263
ILMN_3245564	Rho GTPase activating protein 44	ARHGAP44	9912	NM_014859	-1.58643	9.39916	-13.7185	2.16681e-30	1.47862e-28	58.3921
ILMN_1666503	DENN domain containing 2A	DENND2A	27147	NM_015689	-1.26909	8.83098	-13.7108	2.28607e-30	1.55552e-28	58.3389
ILMN_1660111	ubiquitin C-terminal hydrolase L3	UCHL3	7347	NM_006002	0.772325	9.72516	13.7063	2.35945e-30	1.60314e-28	58.3075
ILMN_1805466	SRY-box 9	SOX9	6662	NM_000346	1.26835	9.12912	13.7024	2.42406e-30	1.64232e-28	58.2807
ILMN_1726448	matrix metallopeptidase 1	MMP1	4312	NM_002421	2.26833	7.99846	13.6822	2.79422e-30	1.8877e-28	58.1397
ILMN_2381397	heat shock protein family D (Hsp60) member 1	HSPD1	3329	NM_002156	0.718529	12.6422	13.6794	2.8493e-30	1.92216e-28	58.1203
ILMN_1768127	EBNA1 binding protein 2	EBNA1BP2	10969	NM_006824	0.672508	10.3964	13.6738	2.9632e-30	1.99331e-28	58.0814
ILMN_1670385	tubulin alpha like 3	TUBAL3	79861	NM_024803	-1.48098	8.5684	-13.6731	2.97714e-30	1.99985e-28	58.0768
ILMN_1745271	exosome component 4	EXOSC4	54512	NM_019037	0.654444	7.85908	13.6724	2.9912e-30	2.00644e-28	58.0721
ILMN_1808114	lymphatic vessel endothelial hyaluronan receptor 1	LYVE1	10894	NM_006691	-1.57154	8.12154	-13.67	3.04309e-30	2.0326e-28	58.055
ILMN_2187727	NOC3 like DNA replication regulator	NOC3L	64318	NM_022451	0.637097	8.67399	13.6692	3.05977e-30	2.04085e-28	58.0496
ILMN_2077550	Rac GTPase activating protein 1	RACGAP1	29127	NM_013277	0.765581	8.48771	13.6612	3.23557e-30	2.15507e-28	57.9942
ILMN_1713491	vesicle associated membrane protein 2	VAMP2	6844	NM_014232	-0.835374	8.75627	-13.6505	3.48805e-30	2.31346e-28	57.9196
ILMN_1704084	cytidine monophospho-N-acetylneuraminic acid hydroxylase, pseudogene	CMAHP	8418	NR_002174	-0.802125	7.72792	-13.649	3.52556e-30	2.33507e-28	57.909
ILMN_1738712	G protein-coupled receptor 180	GPR180	160897	NM_180989	0.699079	8.14433	13.6391	3.77723e-30	2.49129e-28	57.8406
ILMN_1698725	FERM domain containing 3	FRMD3	257019	NM_174938	-0.976237	7.7928	-13.6263	4.13131e-30	2.71455e-28	57.7516
ILMN_1727150	dehydrogenase/reductase 9	DHRS9	10170	NM_199204	-0.516785	6.86094	-13.6263	4.13296e-30	2.71455e-28	57.7512
ILMN_2048700	ATPase family, AAA domain containing 2	ATAD2	29028	NM_014109	0.823455	7.8231	13.6195	4.33371e-30	2.8346e-28	57.7042
ILMN_2349459	baculoviral IAP repeat containing 5	BIRC5	332	NM_001168	0.984856	7.69119	13.6038	4.83724e-30	3.15087e-28	57.5951
ILMN_1696657	leucine rich repeat neuronal 2	LRRN2	10446	NM_201630	-1.4672	8.11987	-13.5986	5.01754e-30	3.25486e-28	57.5588
ILMN_1696601	valyl-tRNA synthetase	VARS	7407	NM_006295	0.801684	9.25127	13.5943	5.17057e-30	3.34495e-28	57.529
ILMN_2063168	mal, T-cell differentiation protein like	MALL	7851	NM_005434	-1.60545	11.0255	-13.5877	5.41251e-30	3.49192e-28	57.4836
ILMN_1802397	G protein subunit alpha 11	GNA11	2767	NM_002067	-0.926751	9.81644	-13.5806	5.6917e-30	3.66238e-28	57.4337
ILMN_1715463	sclerostin domain containing 1	SOSTDC1	25928	NM_015464	-1.11573	8.0432	-13.5776	5.80957e-30	3.72774e-28	57.4133
ILMN_1750373	anosmin 1	ANOS1	3730	NM_000216	0.884311	7.01573	13.5735	5.97821e-30	3.83075e-28	57.3849
ILMN_1813957	carcinoembryonic antigen related cell adhesion molecule 7	CEACAM7	1087	NM_006890	-2.9695	10.3673	-13.5674	6.24154e-30	3.99408e-28	57.3421
ILMN_1682774	testis expressed 30	TEX30	93081	NM_138779	0.845066	8.24466	13.5637	6.40489e-30	4.09307e-28	57.3165
ILMN_2165993	intelectin 1	ITLN1	55600	NM_017625	-3.4417	11.0156	-13.5617	6.49604e-30	4.14572e-28	57.3025
ILMN_1802456	dCMP deaminase	DCTD	1635	NM_001921	0.515329	9.61545	13.5596	6.59033e-30	4.20023e-28	57.2882
ILMN_1680618	v-myc avian myelocytomatosis viral oncogene homolog	MYC	4609	NM_002467	1.22536	10.4799	13.5576	6.68533e-30	4.25504e-28	57.274
ILMN_2197846	hydroxyacyl-CoA dehydrogenase/3-ketoacyl-CoA thiolase/enoyl-CoA hydratase (trifunctional protein), beta subunit	HADHB	3032	NM_000183	-0.55321	9.39043	-13.5543	6.8396e-30	4.34738e-28	57.2513
ILMN_1665792	integrin subunit alpha 2	ITGA2	3673	NM_002203	0.884464	8.41182	13.5498	7.05909e-30	4.47486e-28	57.22
ILMN_2225709	pentatricopeptide repeat domain 1	PTCD1	26024	NM_015545	0.64016	8.48213	13.5469	7.20471e-30	4.55496e-28	57.1997
ILMN_1707493	regulator of chromosome condensation 1	RCC1	1104	NR_030725	0.784733	8.21878	13.5396	7.57973e-30	4.78565e-28	57.1494
ILMN_1723035	oxidized low density lipoprotein receptor 1	OLR1	4973	NM_002543	1.21584	7.23155	13.5375	7.69705e-30	4.84721e-28	57.1341
ILMN_1722292	AVL9 cell migration associated	AVL9	23080	NM_015060	0.537308	7.22247	13.5237	8.47658e-30	5.31641e-28	57.0384
ILMN_2228710	programmed cell death 5	PDCD5	9141	NM_004708	0.705297	9.72534	13.5227	8.53281e-30	5.34459e-28	57.0318
ILMN_2139816	G-protein signaling modulator 2	GPSM2	29899	NM_013296	1.00969	8.55898	13.5224	8.55423e-30	5.35006e-28	57.0294
ILMN_1662470	chromosome 10 open reading frame 35	C10orf35	219738	NM_145306	0.694645	7.50975	13.5222	8.56418e-30	5.35006e-28	57.0282
ILMN_1731353	chondroitin polymerizing factor	CHPF	79586	NM_024536	0.819635	8.22883	13.5179	8.82776e-30	5.50745e-28	56.9981
ILMN_1765620	V-set and transmembrane domain containing 2A	VSTM2A	222008	NM_182546	-0.531664	6.83434	-13.5136	9.09376e-30	5.66592e-28	56.9687
ILMN_1774930	cell division cycle 14A	CDC14A	8556	NM_003672	-0.702631	7.7415	-13.4943	1.04155e-29	6.4639e-28	56.834
ILMN_1661717	transcription factor Dp-1	TFDP1	7027	NM_007111	0.738885	9.84573	13.4931	1.05033e-29	6.50982e-28	56.8257
ILMN_2171481	neurexophilin and PC-esterase domain family member 1	NXPE1	120400	NM_152315	-1.4549	8.02772	-13.4916	1.06076e-29	6.5659e-28	56.8158
ILMN_1779147	ectodermal-neural cortex 1	ENC1	8507	NM_003633	1.05318	9.04833	13.4869	1.09629e-29	6.77697e-28	56.7832
ILMN_2149164	secreted frizzled related protein 1	SFRP1	6422	NM_003012	-1.68899	8.31249	-13.4855	1.10704e-29	6.83444e-28	56.7735
ILMN_2050617	chaperonin containing TCP1 subunit 6 pseudogene 1	CCT6P1	643253	NR_003110	0.676108	10.1742	13.4822	1.13333e-29	6.98762e-28	56.7502
ILMN_1803194	galactokinase 1	GALK1	2584	NM_000154	0.694348	9.15053	13.4818	1.13629e-29	6.99676e-28	56.7476
ILMN_2072568	claudin 8	CLDN8	9073	NM_199328	-3.09695	8.87434	-13.4785	1.16311e-29	7.14331e-28	56.7244
ILMN_1753449	cystatin SN	CST1	1469	NM_001898	2.10625	7.38323	13.4768	1.17673e-29	7.21757e-28	56.7129
ILMN_1747546	tetraspanin 1	TSPAN1	10103	NM_005727	-1.57374	9.47245	-13.4628	1.29795e-29	7.9405e-28	56.6156
ILMN_1741954	SET and MYND domain containing 3	SMYD3	64754	NM_022743	0.568843	8.49017	13.4589	1.33433e-29	8.15249e-28	56.5882
ILMN_1694106	glycerol-3-phosphate dehydrogenase 1-like	GPD1L	23171	NM_015141	-0.909192	10.751	-13.4586	1.33646e-29	8.15501e-28	56.5866
ILMN_1787628	NOP56 ribonucleoprotein	NOP56	10528	NM_006392	0.972711	10.3595	13.4569	1.35312e-29	8.24604e-28	56.5743
ILMN_1802458	angiotensin II receptor associated protein	AGTRAP	57085	NM_001040196	0.54418	7.28382	13.4544	1.37656e-29	8.3673e-28	56.5572
ILMN_1665559	cyclin dependent kinase 2	CDK2	1017	NM_001798	0.661964	8.58498	13.4496	1.42408e-29	8.63393e-28	56.5236
ILMN_1781479	suppressor of variegation 3-9 homolog 1	SUV39H1	6839	NM_003173	0.721544	7.89935	13.4433	1.48818e-29	9.01102e-28	56.4799
ILMN_1744293	cadherin related family member 5	CDHR5	53841	NM_021924	-1.44252	8.50151	-13.4424	1.49781e-29	9.05771e-28	56.4735
ILMN_1795104	acyl-CoA dehydrogenase, C-2 to C-3 short chain	ACADS	35	NM_000017	-0.924022	7.92751	-13.4347	1.58043e-29	9.52869e-28	56.4202
ILMN_2232157	PRELI domain containing 3A	PRELID3A	10650	NM_006553	0.503814	7.154	13.4326	1.60356e-29	9.64786e-28	56.4058
ILMN_2336609	synaptotagmin like 2	SYTL2	54843	NM_206929	-1.31258	10.863	-13.4323	1.60693e-29	9.65587e-28	56.4037
ILMN_1718766	metallothionein 1F	MT1F	4494	NM_005949	-2.00471	10.5204	-13.4264	1.67512e-29	1.00528e-27	56.3624
ILMN_1671568	enoyl-CoA hydratase domain containing 2	ECHDC2	55268	NM_018281	-0.873142	10.5411	-13.4135	1.8335e-29	1.09894e-27	56.2728
ILMN_1798654	minichromosome maintenance complex component 6	MCM6	4175	NM_005915	0.781016	9.79116	13.4086	1.89785e-29	1.13463e-27	56.2386
ILMN_1672776	collagen type X alpha 1 chain	COL10A1	1300	NM_000493	1.75999	7.18427	13.4044	1.95432e-29	1.16692e-27	56.2095
ILMN_1783728	transforming growth factor beta regulator 4	TBRG4	9238	NM_199122	0.746425	8.95529	13.3918	2.13416e-29	1.27109e-27	56.1221
ILMN_1731194	serine/threonine kinase receptor associated protein	STRAP	11171	NM_007178	0.583	10.8069	13.3912	2.14305e-29	1.27478e-27	56.118
ILMN_1738819	elongation factor Tu GTP binding domain containing 2	EFTUD2	9343	NM_004247	0.568086	9.17745	13.3904	2.15487e-29	1.2802e-27	56.1125
ILMN_1787981	microfibrillar associated protein 2	MFAP2	4237	NM_017459	0.798143	7.05222	13.3792	2.33128e-29	1.37808e-27	56.0344
ILMN_1803824	zinc finger DHHC-type containing 9	ZDHHC9	51114	NM_016032	0.864175	10.2522	13.3751	2.39807e-29	1.41579e-27	56.0064
ILMN_1812824	somatostatin	SST	6750	NM_001048	-1.85408	7.87604	-13.3741	2.41479e-29	1.42388e-27	55.9995
ILMN_1679405	DEAD-box helicase 56	DDX56	54606	NM_019082	0.710714	8.69057	13.3548	2.7652e-29	1.62645e-27	55.8651
ILMN_1728787	anterior gradient 3, protein disulphide isomerase family member	AGR3	155465	NM_176813	-2.01516	10.6064	-13.35	2.86027e-29	1.68028e-27	55.8315
ILMN_1665775	mitochondrial amidoxime reducing component 2	2002-03-01	54996	NM_017898	-0.719815	8.15147	-13.3455	2.95177e-29	1.73188e-27	55.8003
ILMN_1695706	H3 histone, family 3B	H3F3B	3021	NM_005324	-0.910804	10.3936	-13.3425	3.01398e-29	1.76618e-27	55.7796
ILMN_1805750	interferon induced transmembrane protein 3	IFITM3	10410	NM_021034	1.29342	11.9048	13.3326	3.23001e-29	1.89044e-27	55.7109
ILMN_2044617	mitochondrial transcription termination factor 3	MTERF3	51001	NM_015942	0.651451	9.04356	13.3279	3.33702e-29	1.95065e-27	55.6785
ILMN_1728984	proliferation-associated 2G4	PA2G4	5036	NM_006191	0.737256	9.7821	13.3175	3.58857e-29	2.0951e-27	55.6064
ILMN_1805827	pyrophosphatase (inorganic) 1	PPA1	5464	NM_021129	0.69216	12.2659	13.317	3.60329e-29	2.10111e-27	55.6024
ILMN_1691048	solute carrier family 22 member 18 antisense	SLC22A18AS	5003	NM_007105	-1.20558	8.57962	-13.3159	3.6311e-29	2.11471e-27	55.5947
ILMN_1760412	shisa family member 2	SHISA2	387914	NM_001007538	0.855144	7.12562	13.3115	3.74374e-29	2.17229e-27	55.5644
ILMN_2366714	ubiquinol-cytochrome c reductase, complex III subunit X	UQCR10	29796	NM_013387	-0.623155	8.32912	-13.3096	3.79503e-29	2.19666e-27	55.5509
ILMN_1692824	aspartoacylase	ASPA	443	NM_000049	-0.614804	7.02315	-13.3097	3.7919e-29	2.19666e-27	55.5517
ILMN_1797074	EMG1, N1-specific pseudouridine methyltransferase	EMG1	10436	NM_006331	0.633452	9.04959	13.3034	3.96169e-29	2.29032e-27	55.5083
ILMN_2347592	neuromedin B	NMB	4828	NM_021077	0.521538	7.16668	13.2946	4.21444e-29	2.43291e-27	55.4469
ILMN_1758315	solute carrier family 9 member A9	SLC9A9	285195	NM_173653	-0.735752	7.54867	-13.2918	4.29678e-29	2.47497e-27	55.4277
ILMN_2370241	testis expressed 11	TEX11	56159	NM_001003811	-0.967823	7.51594	-13.2886	4.3949e-29	2.5284e-27	55.4053
ILMN_1658027	RAD54-like (S. cerevisiae)	RAD54L	8438	NM_003579	0.618569	7.41729	13.2867	4.4531e-29	2.55878e-27	55.3922
ILMN_1713499	WNT1 inducible signaling pathway protein 1	WISP1	8840	NM_003882	0.668008	6.88146	13.2841	4.53394e-29	2.60206e-27	55.3744
ILMN_1731070	origin recognition complex subunit 6	ORC6	23594	NM_014321	0.587682	7.2077	13.2834	4.5585e-29	2.61299e-27	55.369
ILMN_1693233	KIAA0513	KIAA0513	9764	NM_014732	-0.578092	7.44207	-13.2802	4.66172e-29	2.66892e-27	55.3468
ILMN_1735996	NADPH oxidase 4	NOX4	50507	NM_016931	0.967935	7.0686	13.2766	4.77884e-29	2.72734e-27	55.3222
ILMN_1657515	ribosomal protein S6 kinase A5	RPS6KA5	9252	NM_004755	-0.819704	8.93012	-13.2766	4.78107e-29	2.72734e-27	55.3217
ILMN_1728009	transmembrane protein 171	TMEM171	134285	NM_173490	-1.31523	8.58221	-13.2733	4.89024e-29	2.7829e-27	55.2993
ILMN_2374352	dysbindin domain containing 1	DBNDD1	79007	NM_001042610	1.22349	8.14535	13.2638	5.22756e-29	2.96772e-27	55.2331
ILMN_1673138	zinc finger and BTB domain containing 33	ZBTB33	10009	NM_006777	0.570225	9.61638	13.2611	5.32609e-29	3.02003e-27	55.2146
ILMN_1689097	N(alpha)-acetyltransferase 20, NatB catalytic subunit	NAA20	51126	NM_181528	0.607482	11.2789	13.2586	5.41962e-29	3.06572e-27	55.1973
ILMN_1764082	membrane bound O-acyltransferase domain containing 1	MBOAT1	154141	NM_001080480	-0.786849	8.77152	-13.2584	5.42781e-29	3.06668e-27	55.1958
ILMN_1711886	ALG3, alpha-1,3- mannosyltransferase	ALG3	10195	NM_005787	0.626819	8.73965	13.2474	5.86443e-29	3.30941e-27	55.1191
ILMN_1769433	IQ motif containing GTPase activating protein 2	IQGAP2	10788	NM_006633	-0.979841	8.59053	-13.2402	6.16413e-29	3.47439e-27	55.0696
ILMN_1800008	acetyl-CoA acetyltransferase 1	ACAT1	38	NM_000019	-0.896745	10.7483	-13.2395	6.19499e-29	3.48763e-27	55.0646
ILMN_1803180	peroxiredoxin 6	PRDX6	9588	NM_004905	-0.927084	11.6219	-13.2345	6.41788e-29	3.60882e-27	55.0296
ILMN_1710962	transmembrane protein 97	TMEM97	27346	NM_014573	1.07751	9.79604	13.2324	6.51114e-29	3.65691e-27	55.0153
ILMN_1662198	Ran GTPase activating protein 1	RANGAP1	5905	NM_002883	0.936363	9.13724	13.2315	6.55232e-29	3.67132e-27	55.009
ILMN_2232463	ADP ribosylation factor like GTPase 14	ARL14	80117	NM_025047	-1.6675	9.3332	-13.2302	6.61366e-29	3.7013e-27	54.9997
ILMN_2192683	DEAH-box helicase 37	DHX37	57647	NM_032656	0.552787	8.36275	13.2156	7.32596e-29	4.09509e-27	54.8983
ILMN_1760087	solute carrier family 26 member 3	SLC26A3	1811	NM_000111	-3.27341	12.267	-13.2122	7.50005e-29	4.17267e-27	54.8749
ILMN_1774207	angiopoietin 2	ANGPT2	285	NM_001147	0.726215	7.14526	13.2111	7.56106e-29	4.19796e-27	54.8669
ILMN_1755796	bestrophin 2	BEST2	54831	NM_017682	-1.79413	8.11702	-13.2104	7.59806e-29	4.21233e-27	54.8621
ILMN_3192001	C-C motif chemokine ligand 14	CCL14	6358	NM_032962	-1.29078	8.45438	-13.2019	8.05889e-29	4.45737e-27	54.8036
ILMN_1785113	methylmalonyl-CoA mutase	MUT	4594	NM_000255	-0.519132	9.49298	-13.1992	8.21602e-29	4.53897e-27	54.7845
ILMN_1770290	calponin 2	CNN2	1265	NM_201277	0.935637	9.08619	13.1982	8.27071e-29	4.56385e-27	54.7779
ILMN_1757338	phospholipid scramblase 4	PLSCR4	57088	NM_020353	-0.84825	9.10041	-13.1963	8.38133e-29	4.6195e-27	54.7647
ILMN_1750130	G1 to S phase transition 1	GSPT1	2935	NM_002094	0.540036	11.286	13.1956	8.42495e-29	4.63814e-27	54.7596
ILMN_1790859	placenta specific 9	PLAC9	219348	NM_001012973	-1.32236	7.97865	-13.1921	8.63374e-29	4.74756e-27	54.7353
ILMN_1687359	mitochondrial ribosomal protein S23	MRPS23	51649	NM_016070	0.585931	8.27966	13.19	8.75987e-29	4.81132e-27	54.7209
ILMN_1715175	MET proto-oncogene, receptor tyrosine kinase	MET	4233	NM_000245	0.922905	9.2247	13.1815	9.29986e-29	5.09017e-27	54.6615
ILMN_1709039	ribosomal protein L13	RPL13	6137	NM_033251	0.591146	6.99762	13.1671	1.0286e-28	5.60396e-27	54.5615
ILMN_2135798	nuclear receptor 2C2 associated protein	NR2C2AP	126382	NM_176880	0.60817	8.05176	13.1631	1.05718e-28	5.74644e-27	54.5343
ILMN_1803094	platelet derived growth factor D	PDGFD	80310	NM_033135	-0.813241	7.77359	-13.1591	1.08778e-28	5.89243e-27	54.506
ILMN_2066020	transcription elongation factor B subunit 1	TCEB1	6921	NM_005648	0.623356	10.8368	13.1571	1.10281e-28	5.96703e-27	54.4924
ILMN_2302757	Fc fragment of IgG binding protein	FCGBP	8857	NM_003890	-2.80489	12.6301	-13.1548	1.12094e-28	6.05819e-27	54.4762
ILMN_1691156	metallothionein 1A	MT1A	4489	NM_005946	-1.53575	12.1039	-13.152	1.14275e-28	6.16901e-27	54.4571
ILMN_1676895	butyrophilin like 8	BTNL8	79908	NM_024850	-0.94365	7.36182	-13.1484	1.17203e-28	6.31985e-27	54.432
ILMN_1741440	solute carrier family 35 member A1	SLC35A1	10559	NM_006416	-0.814523	10.3553	-13.1421	1.22508e-28	6.59088e-27	54.3881
ILMN_2364131	alpha tocopherol transfer protein like	TTPAL	79183	NM_024331	0.600129	8.26502	13.1367	1.27235e-28	6.82968e-27	54.3505
ILMN_1753608	transmembrane protein 131	TMEM131	23505	NM_015348	-0.658501	10.939	-13.1337	1.29905e-28	6.9572e-27	54.3299
ILMN_2210601	ribonuclease L	RNASEL	6041	NM_021133	-0.630255	8.34974	-13.1195	1.43486e-28	7.67587e-27	54.2312
ILMN_2214910	EPH receptor B4	EPHB4	2050	NM_004444	0.676467	8.55756	13.116	1.47057e-28	7.85799e-27	54.2068
ILMN_1762561	phospholipase A2 group X	PLA2G10	8399	NM_003561	-1.84958	10.3746	-13.1155	1.4758e-28	7.87703e-27	54.2033
ILMN_2129015	AF4/FMR2 family member 1	AFF1	4299	NM_005935	-0.551077	8.16799	-13.1147	1.48363e-28	7.90988e-27	54.1981
ILMN_1666546	dual specificity phosphatase 14	DUSP14	11072	NM_007026	1.0101	7.96271	13.1145	1.48605e-28	7.91389e-27	54.1964
ILMN_1693287	proteasome maturation protein	POMP	51371	NM_015932	0.666914	12.0914	13.1115	1.51672e-28	8.06815e-27	54.1762
ILMN_2049021	pituitary tumor-transforming 3, pseudogene	PTTG3P	26255	NR_002734	1.14415	8.60374	13.1107	1.52544e-28	8.1054e-27	54.1705
ILMN_2112811	ribosomal protein L36a	RPL36A	6173	NM_021029	0.896682	7.79217	13.1017	1.62516e-28	8.62559e-27	54.1076
ILMN_1719599	synaptotagmin like 4	SYTL4	94121	NM_080737	-0.774573	8.25857	-13.0962	1.6886e-28	8.93221e-27	54.0697
ILMN_1762207	small G protein signaling modulator 1	SGSM1	129049	NM_001039948	-0.681852	7.41701	-13.0933	1.72306e-28	9.08402e-27	54.0496
ILMN_2347234	protein arginine methyltransferase 1	PRMT1	3276	NM_198318	0.639436	8.4667	13.0873	1.7974e-28	9.46536e-27	54.0077
ILMN_1792455	transmembrane protein 158 (gene/pseudogene)	TMEM158	25907	NM_015444	1.40556	9.6912	13.0779	1.91945e-28	1.00856e-26	53.9425
ILMN_3235326	small nucleolar RNA host gene 17	SNHG17	388796	NR_015366	0.966264	8.39051	13.0754	1.95287e-28	1.02499e-26	53.9254
ILMN_1800197	mitochondrial ribosomal protein L36	MRPL36	64979	NM_032479	0.65539	10.2004	13.0708	2.01728e-28	1.05528e-26	53.8932
ILMN_1691717	rhomboid 5 homolog 2	RHBDF2	79651	NM_001005498	0.846101	8.71791	13.0631	2.12797e-28	1.11195e-26	53.8402
ILMN_1688753	phosphatidylserine synthase 1	PTDSS1	9791	NM_014754	0.605835	9.68971	13.0557	2.24181e-28	1.16757e-26	53.7885
ILMN_2384122	adhesion G protein-coupled receptor G1	ADGRG1	9289	NM_201525	0.991932	10.0506	13.0342	2.6043e-28	1.35041e-26	53.6398
ILMN_1731206	naked cuticle homolog 2	NKD2	85409	NM_033120	1.26051	8.14675	13.0303	2.6767e-28	1.38643e-26	53.6125
ILMN_1769779	protein tyrosine phosphatase type IVA, member 3	PTP4A3	11156	NM_007079	0.771277	7.12557	13.0162	2.95447e-28	1.52696e-26	53.5146
ILMN_2070072	ribosomal protein S7	RPS7	6201	NM_001011	1.0416	8.38886	13.0135	3.01088e-28	1.55441e-26	53.4958
ILMN_1800958	transmembrane protein 237	TMEM237	65062	NM_001044385	0.634273	7.97063	13.0104	3.07769e-28	1.58544e-26	53.474
ILMN_2387952	family with sequence similarity 134 member B	FAM134B	54463	NM_001034850	-1.33762	9.50137	-13.0064	3.16285e-28	1.62754e-26	53.447
ILMN_3251728	myotubularin related protein 10	MTMR10	54893	NM_017762	-0.583661	8.9564	-13.0039	3.22073e-28	1.65552e-26	53.429
ILMN_1774287	complement factor B	CFB	629	NM_001710	1.43849	9.43467	12.9992	3.32634e-28	1.70425e-26	53.397
ILMN_1776490	chromosome 17 open reading frame 53	C17orf53	78995	NM_024032	0.574447	7.28185	12.9866	3.63291e-28	1.8553e-26	53.3095
ILMN_3194508	ArfGAP with SH3 domain, ankyrin repeat and PH domain 2	ASAP2	8853	NM_003887	-0.556328	9.64035	-12.9786	3.84195e-28	1.95151e-26	53.254
ILMN_1726928	transcription elongation factor A3	TCEA3	6920	NM_003196	-1.36427	11.0517	-12.9771	3.88434e-28	1.97093e-26	53.2431
ILMN_2062714	prostaglandin D2 receptor	PTGDR	5729	NM_000953	-1.18809	7.73408	-12.9732	3.99189e-28	2.02116e-26	53.216
ILMN_1759075	TNF receptor superfamily member 13B	TNFRSF13B	23495	NM_012452	-0.654235	7.04652	-12.9623	4.30511e-28	2.17509e-26	53.141
ILMN_1737650	deiodinase, iodothyronine, type II	DIO2	1734	NM_001007023	1.21236	7.86845	12.9495	4.70986e-28	2.36946e-26	53.0519
ILMN_1704369	LIM domain and actin binding 1	LIMA1	51474	NM_016357	-1.1015	10.4623	-12.9467	4.80374e-28	2.4123e-26	53.0323
ILMN_1788387	UDP-glucose glycoprotein glucosyltransferase 2	UGGT2	55757	NM_020121	0.57716	8.09817	12.9365	5.15708e-28	2.5862e-26	52.9619
ILMN_2105441	joining chain of multimeric IgA and IgM	JCHAIN	3512	NM_144646	-2.99298	12.3094	-12.9261	5.54678e-28	2.77868e-26	52.8896
ILMN_1809951	zinc finger protein 200	ZNF200	7752	NM_198088	0.503159	7.36288	12.9213	5.73585e-28	2.87035e-26	52.8563
ILMN_1741957	Rab9 effector protein with kelch motifs	RABEPK	10244	NM_005833	0.50044	10.0715	12.9104	6.18818e-28	3.09344e-26	52.781
ILMN_1716797	CD302 molecule	CD302	9936	NM_014880	-0.720926	7.91642	-12.9094	6.23159e-28	3.11185e-26	52.7741
ILMN_1682919	platelet activating factor acetylhydrolase 2	PAFAH2	5051	NM_000437	-0.715826	8.28861	-12.9045	6.45215e-28	3.2152e-26	52.7396
ILMN_1683441	non-SMC condensin II complex subunit D3	NCAPD3	23310	NM_015261	0.508028	7.46873	12.9046	6.44747e-28	3.2152e-26	52.7403
ILMN_1767422	RNA polymerase I subunit D	POLR1D	51082	NM_015972	0.759934	11.4178	12.898	6.75055e-28	3.36035e-26	52.6947
ILMN_1783672	solute carrier family 30 member 10	SLC30A10	55532	NM_018713	-0.534192	6.90007	-12.8902	7.12919e-28	3.54138e-26	52.6406
ILMN_2212909	maternal embryonic leucine zipper kinase	MELK	9833	NM_014791	1.1568	8.80459	12.886	7.33829e-28	3.63761e-26	52.6119
ILMN_1741465	protein tyrosine phosphatase, receptor type H	PTPRH	5794	NM_002842	-0.90523	7.9196	-12.885	7.39056e-28	3.65968e-26	52.6049
ILMN_1826921	bladder cancer associated transcript 1 (non-protein coding)	BLACAT1	101669762	BX640973	0.698747	6.98067	12.8723	8.07973e-28	3.98842e-26	52.5164
ILMN_1687978	pleckstrin homology like domain family A member 1	PHLDA1	22822	NM_007350	1.60396	9.25474	12.865	8.50138e-28	4.19218e-26	52.4659
ILMN_1737728	cell division cycle associated 3	CDCA3	83461	NM_031299	0.842801	7.56804	12.8575	8.95804e-28	4.41277e-26	52.414
ILMN_1718907	teashirt zinc finger homeobox 1	TSHZ1	10194	NM_005786	-0.709417	8.44561	-12.8489	9.5137e-28	4.68161e-26	52.3543
ILMN_1726456	solute carrier family 3 member 2	SLC3A2	6520	NM_001013251	0.839985	8.75694	12.8449	9.7822e-28	4.80873e-26	52.3267
ILMN_1794729	keratin 20	KRT20	54474	NM_019010	-2.2663	11.8548	-12.8413	1.00326e-27	4.92161e-26	52.3016
ILMN_1725105	eukaryotic translation elongation factor 1 epsilon 1	EEF1E1	9521	NM_004280	0.70632	9.51277	12.828	1.1004e-27	5.38139e-26	52.2099
ILMN_1795838	chromosome 4 open reading frame 19	C4orf19	55286	NM_018302	-1.08493	8.64293	-12.822	1.14761e-27	5.60645e-26	52.1682
ILMN_1654370	testis-specific kinase 2	TESK2	10420	NM_007170	-0.526854	7.55662	-12.818	1.18055e-27	5.75548e-26	52.1402
ILMN_1784176	ATP binding cassette subfamily A member 5	ABCA5	23461	NM_018672	-0.536844	7.19997	-12.81	1.24796e-27	6.07163e-26	52.0851
ILMN_2041577	solute carrier family 52 member 2	SLC52A2	79581	NM_024531	0.897062	9.20741	12.7929	1.40606e-27	6.82676e-26	51.9667
ILMN_1680591	rhotekin	RTKN	6242	NM_033046	0.840528	8.93604	12.7881	1.45465e-27	7.05544e-26	51.933
ILMN_1745849	ectonucleoside triphosphate diphosphohydrolase 5	ENTPD5	957	NM_001249	-1.09859	7.97443	-12.7872	1.46397e-27	7.09337e-26	51.9267
ILMN_2395236	checkpoint kinase 2	CHEK2	11200	NM_007194	0.525152	7.66983	12.7845	1.49171e-27	7.22036e-26	51.9081
ILMN_1727055	PARP1 binding protein	PARPBP	55010	NM_017915	0.935922	8.26445	12.7823	1.51449e-27	7.32313e-26	51.893
ILMN_3243945	mitotic spindle organizing protein 1	MZT1	440145	NM_001071775	0.860371	8.49075	12.7682	1.6716e-27	8.07457e-26	51.7951
ILMN_1701643	glycerophosphodiester phosphodiesterase domain containing 5	GDPD5	81544	NM_030792	0.93058	7.32509	12.7669	1.68662e-27	8.13879e-26	51.7862
ILMN_1674934	forkhead box F2	FOXF2	2295	NM_001452	-0.98764	7.93558	-12.7664	1.69252e-27	8.15895e-26	51.7828
ILMN_1665483	pumilio RNA binding family member 3	PUM3	9933	NM_014878	0.667307	9.20177	12.7573	1.80404e-27	8.68769e-26	51.7195
ILMN_1730084	catechol-O-methyltransferase	COMT	1312	NM_007310	0.745737	9.82075	12.7459	1.95295e-27	9.38569e-26	51.6408
ILMN_1797154	alpha-2-glycoprotein 1, zinc-binding	AZGP1	563	NM_001185	0.853855	6.96272	12.736	2.09254e-27	1.00259e-25	51.5723
ILMN_2052598	armadillo repeat containing 10	ARMC10	83787	NM_031905	0.700622	9.57542	12.7353	2.10333e-27	1.00675e-25	51.5672
ILMN_2222234	peroxiredoxin 4	PRDX4	10549	NM_006406	0.792761	10.9456	12.7348	2.11025e-27	1.007e-25	51.5639
ILMN_1737580	desumoylating isopeptidase 1	DESI1	27351	NM_015704	0.72428	8.65627	12.7349	2.10949e-27	1.007e-25	51.5643
ILMN_1736575	tripartite motif containing 28	TRIM28	10155	NM_005762	0.564408	8.59145	12.7349	2.10866e-27	1.007e-25	51.5647
ILMN_2415303	C-type lectin domain family 10 member A	CLEC10A	10462	NM_006344	-0.564492	7.11421	-12.7315	2.15926e-27	1.02935e-25	51.5411
ILMN_1801913	peptidylprolyl isomerase H	PPIH	10465	NM_006347	0.617744	8.91687	12.7288	2.20076e-27	1.04808e-25	51.5223
ILMN_2093343	placenta specific 8	PLAC8	51316	NM_016619	-2.1749	10.9651	-12.7284	2.20644e-27	1.04973e-25	51.5197
ILMN_1798971	frizzled class receptor 5	FZD5	7855	NM_003468	-0.583193	7.83474	-12.7163	2.4005e-27	1.13861e-25	51.4361
ILMN_1809477	calcium regulated heat stable protein 1	CARHSP1	23589	NM_001042476	0.783471	9.71048	12.7054	2.59178e-27	1.22443e-25	51.36
ILMN_2278335	aldo-keto reductase family 1 member B15	AKR1B15	441282	NM_001080538	-1.7544	8.46907	-12.7046	2.60477e-27	1.22934e-25	51.355
ILMN_1812403	B-cell receptor-associated protein 31	BCAP31	10134	NM_005745	0.551388	11.0258	12.7013	2.66695e-27	1.25617e-25	51.3316
ILMN_2214678	MAX dimerization protein 1	MXD1	4084	NM_002357	-1.07031	9.71807	-12.6952	2.78221e-27	1.30916e-25	51.2897
ILMN_3247753	chromosome 2 open reading frame 70	C2orf70	339778	NM_001105519	0.712924	7.0018	12.6831	3.02697e-27	1.42151e-25	51.206
ILMN_1691736	ST6 N-acetylgalactosaminide alpha-2,6-sialyltransferase 6	ST6GALNAC6	30815	NM_013443	-1.58412	8.93538	-12.6788	3.12048e-27	1.46396e-25	51.1758
ILMN_1670903	N-acetyltransferase 2	NAT2	10	NM_000015	-1.40691	8.61351	-12.6751	3.20213e-27	1.50078e-25	51.1502
ILMN_2152502	MGC72080 pseudogene	MGC72080	389538	NR_002822	0.521842	7.14342	12.6689	3.34333e-27	1.56541e-25	51.1074
ILMN_1671906	meiotic nuclear divisions 1	MND1	84057	NM_032117	0.731007	7.45602	12.6656	3.42012e-27	1.59978e-25	51.0849
ILMN_2407482	inosine triphosphatase	ITPA	3704	NM_033453	0.679625	8.08662	12.6536	3.71965e-27	1.73645e-25	51.0016
ILMN_1719205	fibrillarin	FBL	2091	NM_001436	0.756226	10.3532	12.6382	4.14124e-27	1.93135e-25	50.8951
ILMN_1697793	synaptojanin 2 binding protein	SYNJ2BP	55333	NM_018373	-0.695106	9.79475	-12.6099	5.04426e-27	2.34095e-25	50.6994
ILMN_1745806	phosphatidylethanolamine N-methyltransferase	PEMT	10400	NM_148172	0.539696	8.33889	12.61	5.04188e-27	2.34095e-25	50.6998
ILMN_1728435	chromosome 12 open reading frame 45	C12orf45	121053	NM_152318	0.513002	8.0054	12.6031	5.29168e-27	2.44857e-25	50.6519
ILMN_2079655	killer cell lectin like receptor B1	KLRB1	3820	NM_002258	-1.24409	8.91763	-12.5814	6.15498e-27	2.84525e-25	50.502
ILMN_2086064	small nuclear ribonucleoprotein polypeptide C	SNRPC	6631	NM_003093	0.509318	9.75358	12.5713	6.60604e-27	3.04483e-25	50.4318
ILMN_1730645	transmembrane protein with EGF like and two follistatin like domains 2	TMEFF2	23671	NM_016192	-0.672927	6.92723	-12.569	6.70938e-27	3.08945e-25	50.4164
ILMN_1699357	solute carrier family 22 member 5	SLC22A5	6584	NM_003060	-0.89904	8.40865	-12.5688	6.72008e-27	3.09137e-25	50.4148
ILMN_2405602	oxysterol binding protein like 1A	OSBPL1A	114876	NM_080597	-1.10183	9.3691	-12.5679	6.76267e-27	3.10492e-25	50.4085
ILMN_1789510	stress induced phosphoprotein 1	STIP1	10963	NM_006819	0.645781	9.06234	12.566	6.85224e-27	3.13995e-25	50.3955
ILMN_1692199	ring finger protein 103	RNF103	7844	NM_005667	-0.549162	10.2333	-12.5653	6.88588e-27	3.15231e-25	50.3906
ILMN_1686097	topoisomerase (DNA) II alpha	TOP2A	7153	NM_001067	1.2531	9.73402	12.5617	7.06319e-27	3.23035e-25	50.3654
ILMN_1745964	interleukin 1 receptor associated kinase 2	IRAK2	3656	NM_001570	0.869624	7.5855	12.5605	7.11965e-27	3.25303e-25	50.3575
ILMN_2261076	neural precursor cell expressed, developmentally down-regulated 9	NEDD9	4739	NM_006403	-0.881398	9.1058	-12.5424	8.07869e-27	3.6841e-25	50.2322
ILMN_1760575	protein tyrosine phosphatase type IVA, member 1	PTP4A1	7803	NM_003463	-0.887433	9.0508	-12.5394	8.24737e-27	3.7574e-25	50.2117
ILMN_1734276	prostate transmembrane protein, androgen induced 1	PMEPA1	56937	NM_199169	1.21097	9.08379	12.5274	8.97237e-27	4.07592e-25	50.1281
ILMN_1696295	lymphocyte antigen 6 complex, locus G6D	LY6G6D	58530	NM_021246	2.19053	7.52469	12.5198	9.45766e-27	4.29225e-25	50.0758
ILMN_2045849	sucrase-isomaltase	SI	6476	NM_001041	-2.12265	8.54498	-12.5014	1.07483e-26	4.8547e-25	49.9489
ILMN_1784967	erythrocyte membrane protein band 4.1 like 4B	EPB41L4B	54566	NM_018424	-0.996685	8.1819	-12.5005	1.08212e-26	4.88298e-25	49.9422
ILMN_1673352	interferon induced transmembrane protein 2	IFITM2	10581	NM_006435	1.20461	11.8081	12.4913	1.15387e-26	5.20176e-25	49.8785
ILMN_1687107	ring finger and WD repeat domain 3	RFWD3	55159	NM_018124	0.678554	8.10927	12.4888	1.17347e-26	5.28509e-25	49.8618
ILMN_1709486	sushi repeat containing protein, X-linked	SRPX	8406	NM_006307	-1.51109	8.88051	-12.4881	1.17998e-26	5.30936e-25	49.8563
ILMN_1661309	XK related 4	XKR4	114786	NM_052898	-0.748786	7.06383	-12.4874	1.18533e-26	5.32835e-25	49.8518
ILMN_1798172	importin 4	IPO4	79711	NM_024658	0.563922	7.5085	12.4831	1.22103e-26	5.48362e-25	49.8224
ILMN_1687848	complement component 7	C7	730	NM_000587	-2.0278	8.5315	-12.4732	1.30911e-26	5.87362e-25	49.7533
ILMN_1727540	chromosome 1 open reading frame 112	C1orf112	55732	NM_018186	0.583275	7.48651	12.4654	1.38216e-26	6.18963e-25	49.6994
ILMN_1803624	transmembrane protein 147	TMEM147	10430	NM_032635	0.56268	10.0442	12.4585	1.44971e-26	6.46764e-25	49.6521
ILMN_1695357	spindle apparatus coiled-coil protein 1	SPDL1	54908	NM_017785	0.564265	7.51994	12.4564	1.47154e-26	6.55882e-25	49.6373
ILMN_1759495	exportin 5	XPO5	57510	NM_020750	0.637197	7.68204	12.4491	1.54765e-26	6.8786e-25	49.5873
ILMN_1704055	NOP16 nucleolar protein	NOP16	51491	NM_016391	0.695244	8.07102	12.4378	1.67481e-26	7.42285e-25	49.5089
ILMN_1716730	biorientation of chromosomes in cell division 1	BOD1	91272	NM_138369	0.524807	9.39075	12.4218	1.87206e-26	8.24298e-25	49.3985
ILMN_3241149	transmembrane protein 236	TMEM236	653567	NM_001098844	-0.635278	6.98406	-12.4213	1.87894e-26	8.26559e-25	49.3949
ILMN_1758164	stanniocalcin 1	STC1	6781	NM_003155	1.12216	7.62697	12.4184	1.91667e-26	8.42374e-25	49.3751
ILMN_1803256	storkhead box 2	STOX2	56977	NM_020225	-0.794151	7.58429	-12.4179	1.92363e-26	8.44645e-25	49.3715
ILMN_1791296	dpy-19 like 1	DPY19L1	23333	NM_015283	0.652354	9.02539	12.4071	2.07432e-26	9.09969e-25	49.2967
ILMN_1657873	exportin 4	XPO4	64328	NM_022459	0.638825	9.10199	12.4007	2.16864e-26	9.48707e-25	49.2526
ILMN_1779486	family with sequence similarity 126 member B	FAM126B	285172	NM_173822	-0.597848	8.22142	-12.3967	2.23024e-26	9.74749e-25	49.2248
ILMN_2109489	granzyme B	GZMB	3002	NM_004131	1.50094	7.72508	12.3964	2.23394e-26	9.75467e-25	49.2232
ILMN_3235113	translocase of outer mitochondrial membrane 6	TOMM6	100188893	NM_001134493	0.536419	10.8817	12.3953	2.25233e-26	9.8259e-25	49.2151
ILMN_1789349	ubiquilin 4	UBQLN4	56893	NM_020131	0.598047	9.40151	12.3911	2.31914e-26	1.00987e-24	49.1861
ILMN_1657708	monoglyceride lipase	MGLL	11343	NM_007283	-0.754154	8.34414	-12.3894	2.34695e-26	1.02104e-24	49.1742
ILMN_1772951	ST6 N-acetylgalactosaminide alpha-2,6-sialyltransferase 1	ST6GALNAC1	55808	NM_018414	-1.66401	9.65715	-12.3871	2.38337e-26	1.03498e-24	49.159
ILMN_1745798	general transcription factor IIF subunit 2	GTF2F2	2963	NM_004128	0.696629	10.1496	12.3832	2.44951e-26	1.06273e-24	49.1318
ILMN_1748983	reticulon 4	RTN4	57142	NM_007008	-1.06291	7.60683	-12.3684	2.71509e-26	1.17687e-24	49.0297
ILMN_1800425	solute carrier family 9 member A1	SLC9A1	6548	NM_003047	-0.901817	9.71477	-12.3662	2.75694e-26	1.19392e-24	49.0145
ILMN_1764522	limb development membrane protein 1	LMBR1	64327	NM_022458	0.57215	8.81373	12.3657	2.76726e-26	1.19729e-24	49.0108
ILMN_1691117	deoxynucleotidyltransferase terminal interacting protein 1	DNTTIP1	116092	NM_052951	0.738762	9.3904	12.3624	2.8307e-26	1.22328e-24	48.9883
ILMN_1686748	transmembrane protein 9	TMEM9	252839	NM_016456	0.614956	8.1565	12.3623	2.83251e-26	1.22328e-24	48.9877
ILMN_1711023	CDK5 regulatory subunit associated protein 1	CDK5RAP1	51654	NM_016408	0.628331	8.82097	12.3615	2.84959e-26	1.22954e-24	48.9817
ILMN_1668850	proprotein convertase subtilisin/kexin type 9	PCSK9	255738	NM_174936	0.606818	6.89	12.3572	2.93612e-26	1.26456e-24	48.9521
ILMN_1652379	succinate-CoA ligase GDP-forming beta subunit	SUCLG2	8801	NM_003848	-0.88086	11.1812	-12.3546	2.98892e-26	1.28614e-24	48.9344
ILMN_1735093	timeless circadian clock	TIMELESS	8914	NM_003920	0.737038	8.16197	12.3541	2.9991e-26	1.28934e-24	48.931
ILMN_1748651	proteasome subunit beta 3	PSMB3	5691	NM_002795	0.510665	11.3389	12.3531	3.02121e-26	1.29767e-24	48.9237
ILMN_1671374	chromosome 19 open reading frame 53	C19orf53	28974	NM_014047	0.614065	9.4926	12.3417	3.26991e-26	1.40321e-24	48.8453
ILMN_1778523	Kruppel like factor 9	KLF9	687	NM_001206	-1.25439	10.7346	-12.336	3.40215e-26	1.45864e-24	48.8059
ILMN_1703441	zinc finger protein 593	ZNF593	51042	NM_015871	0.750916	9.08264	12.326	3.647e-26	1.56079e-24	48.737
ILMN_1683859	solute carrier family 7 member 1	SLC7A1	6541	NM_003045	0.878074	9.45377	12.3229	3.7282e-26	1.59022e-24	48.7152
ILMN_3236713	small nucleolar RNA host gene 1	SNHG1	23642	NR_003098	0.759492	8.98499	12.3227	3.73261e-26	1.59022e-24	48.714
ILMN_3235477	ribosomal RNA processing 1	RRP1	8568	NM_003683	0.551695	7.4449	12.3228	3.7314e-26	1.59022e-24	48.7143
ILMN_2156982	IMP4 homolog, U3 small nucleolar ribonucleoprotein	IMP4	92856	NM_033416	0.687688	9.68056	12.3193	3.82222e-26	1.62694e-24	48.6905
ILMN_1874530	diaphanous related formin 3	DIAPH3	81624	NM_001042517	0.675562	7.29966	12.3125	4.00632e-26	1.70377e-24	48.6438
ILMN_2371700	HAUS augmin like complex subunit 7	HAUS7	55559	NM_017518	0.759178	8.46593	12.3114	4.03922e-26	1.71621e-24	48.6357
ILMN_1686985	myotubularin 1	MTM1	4534	NM_000252	-0.711063	8.26123	-12.3026	4.29383e-26	1.81949e-24	48.5751
ILMN_1700337	trophinin associated protein	TROAP	10024	NM_005480	0.634894	7.44276	12.297	4.4634e-26	1.88965e-24	48.5366
ILMN_2139100	shisa family member 5	SHISA5	51246	NM_016479	0.660801	9.91056	12.2955	4.51073e-26	1.90798e-24	48.5262
ILMN_2388800	phospholipid phosphatase 3	PLPP3	8613	NM_003713	-1.008	10.1771	-12.2919	4.62498e-26	1.95281e-24	48.5014
ILMN_1775814	growth hormone receptor	GHR	2690	NM_000163	-1.00105	7.68189	-12.2777	5.10567e-26	2.15385e-24	48.4033
ILMN_2214197	tumor protein p53 inducible nuclear protein 1	TP53INP1	94241	NM_033285	-0.800206	8.84515	-12.2745	5.22015e-26	2.19823e-24	48.3813
ILMN_2366391	peroxiredoxin 1	PRDX1	5052	NM_181696	0.571723	12.0397	12.2615	5.71523e-26	2.39392e-24	48.2914
ILMN_2219683	neuraminidase 4	NEU4	129807	NM_080741	-1.32761	8.11404	-12.26	5.7755e-26	2.41702e-24	48.281
ILMN_1778242	calmodulin 1	CALM1	801	NM_006888	-0.649649	11.9292	-12.2572	5.88763e-26	2.46177e-24	48.2619
ILMN_1729563	UDP-glucose 6-dehydrogenase	UGDH	7358	NM_003359	-1.16482	10.6369	-12.2555	5.95727e-26	2.48868e-24	48.2503
ILMN_1751227	long intergenic non-protein coding RNA 997	LINC00997	401321	NR_036501	-1.65281	8.88767	-12.2409	6.59462e-26	2.74524e-24	48.1495
ILMN_2193315	EF-hand calcium binding domain 11	EFCAB11	90141	NM_145231	0.57466	7.6527	12.2388	6.69222e-26	2.78342e-24	48.1349
ILMN_1727043	collagen beta(1-O)galactosyltransferase 1	COLGALT1	79709	NM_024656	0.642062	9.49047	12.2319	7.02143e-26	2.91522e-24	48.0873
ILMN_1807833	histocompatibility minor 13	HM13	81502	NM_178580	0.619305	7.77701	12.2298	7.1243e-26	2.95274e-24	48.0728
ILMN_2066756	non-SMC condensin II complex subunit G2	NCAPG2	54892	NM_017760	0.555853	7.43328	12.2299	7.1182e-26	2.95274e-24	48.0737
ILMN_1676548	basic leucine zipper and W2 domains 2	BZW2	28969	NM_014038	0.586553	10.5281	12.229	7.16454e-26	2.96682e-24	48.0673
ILMN_2173451	glucose-6-phosphate isomerase	GPI	2821	NM_000175	0.687848	9.65759	12.2258	7.3226e-26	3.02697e-24	48.0456
ILMN_1744240	TBC1 domain family member 31	TBC1D31	93594	NM_145647	0.524613	7.87465	12.2	8.76546e-26	3.60451e-24	47.8672
ILMN_1691843	RNA binding protein with serine rich domain 1	RNPS1	10921	NM_080594	0.616308	9.72273	12.1883	9.50708e-26	3.90608e-24	47.7867
ILMN_1785265	plastin 3	PLS3	5358	NM_005032	0.874679	8.94073	12.1825	9.899e-26	4.06357e-24	47.7466
ILMN_1714172	von Willebrand factor A domain containing 3B	VWA3B	200403	NM_144992	-0.622414	7.20579	-12.1642	1.12375e-25	4.60104e-24	47.6208
ILMN_1709611	proteasome subunit alpha 1	PSMA1	5682	NM_148976	0.53895	11.2145	12.1618	1.14288e-25	4.67534e-24	47.6041
ILMN_1689046	RNA binding motif protein 47	RBM47	54502	NM_019027	-1.10839	9.91293	-12.1608	1.15058e-25	4.70102e-24	47.5974
ILMN_2375418	DPH2 homolog	DPH2	1802	NM_001384	0.594509	9.09447	12.1559	1.19047e-25	4.84903e-24	47.5636
ILMN_1676946	adaptor related protein complex 3 mu 2 subunit	AP3M2	10947	NM_006803	0.643792	8.09958	12.1552	1.19686e-25	4.87087e-24	47.5583
ILMN_3307868	chitinase 3 like 1	CHI3L1	1116	NM_001276	1.04745	7.31899	12.1519	1.22391e-25	4.97239e-24	47.5361
ILMN_1745172	interleukin enhancer binding factor 2	ILF2	3608	NM_004515	0.513798	10.8097	12.1466	1.27002e-25	5.15528e-24	47.4995
ILMN_1797684	programmed cell death 2	PDCD2	5134	NM_002598	0.509428	9.19954	12.1413	1.31796e-25	5.34531e-24	47.4627
ILMN_1813840	lysine demethylase 1A	KDM1A	23028	NM_015013	0.562507	9.41086	12.1382	1.34687e-25	5.44856e-24	47.4412
ILMN_1709294	cell division cycle associated 8	CDCA8	55143	NM_018101	0.787048	7.85127	12.138	1.34888e-25	5.45201e-24	47.4397
ILMN_1680081	UDP-GlcNAc:betaGal beta-1,3-N-acetylglucosaminyltransferase 6	B3GNT6	192134	NM_138706	-1.14031	7.97575	-12.1366	1.36181e-25	5.49957e-24	47.4302
ILMN_1670238	cell division cycle 45	CDC45	8318	NM_003504	1.0236	8.24563	12.1353	1.37393e-25	5.53905e-24	47.4215
ILMN_1780298	eukaryotic elongation factor 2 lysine methyltransferase	EEF2KMT	196483	NM_201598	0.528103	7.44618	12.1339	1.38713e-25	5.58753e-24	47.412
ILMN_1801043	gelsolin	GSN	2934	NM_198252	-1.18964	9.23911	-12.1322	1.40376e-25	5.6401e-24	47.4001
ILMN_1802053	zinc finger protein 91	ZNF91	7644	NM_003430	-1.08107	9.48617	-12.1321	1.40527e-25	5.64136e-24	47.3991
ILMN_1776088	N-acetyltransferase 9 (putative)	NAT9	26151	NM_015654	0.547945	8.12466	12.1291	1.43437e-25	5.74355e-24	47.3788
ILMN_1704861	myosin IA	MYO1A	4640	NM_005379	-1.4409	9.59625	-12.1245	1.48088e-25	5.92476e-24	47.3471
ILMN_1677292	chromosome 5 open reading frame 30	C5orf30	90355	NM_033211	-0.891104	8.593	-12.123	1.49646e-25	5.98203e-24	47.3367
ILMN_1747911	cyclin dependent kinase 1	CDK1	983	NM_001786	1.09445	8.6293	12.1154	1.57737e-25	6.27879e-24	47.2845
ILMN_1779185	sperm antigen with calponin homology and coiled-coil domains 1 like	SPECC1L	23384	NM_015330	-0.612744	9.89623	-12.1153	1.57866e-25	6.27879e-24	47.2837
ILMN_1728972	family with sequence similarity 64 member A	FAM64A	54478	NM_019013	0.507915	7.28577	12.1141	1.59224e-25	6.32749e-24	47.2752
ILMN_1723678	peripherin	PRPH	5630	NM_006262	-1.32572	7.71832	-12.1107	1.63043e-25	6.47381e-24	47.2517
ILMN_1737205	minichromosome maintenance complex component 4	MCM4	4173	NM_005914	0.913825	8.74448	12.106	1.68449e-25	6.68286e-24	47.2193
ILMN_1663390	cell division cycle 20	CDC20	991	NM_001255	1.28368	9.3064	12.0907	1.87243e-25	7.4098e-24	47.1144
ILMN_1695792	cullin 4A	CUL4A	8451	NM_003589	0.608545	9.20672	12.0824	1.98385e-25	7.83106e-24	47.0571
ILMN_2353202	protein tyrosine kinase 7 (inactive)	PTK7	5754	NM_152880	0.718447	7.40004	12.0792	2.02838e-25	8.00016e-24	47.0351
ILMN_1715905	DSN1 homolog, MIS12 kinetochore complex component	DSN1	79980	NM_024918	0.530835	7.70472	12.0785	2.0384e-25	8.03301e-24	47.0302
ILMN_1673529	5-phosphohydroxy-L-lysine phospho-lyase	PHYKPL	85007	NM_153373	-0.591532	8.14574	-12.0762	2.07165e-25	8.15044e-24	47.0142
ILMN_1670130	AT-rich interaction domain 3A	ARID3A	1820	NM_005224	1.09446	8.53967	12.0756	2.07974e-25	8.17547e-24	47.0103
ILMN_2202423	helicase, lymphoid-specific	HELLS	3070	NM_018063	0.589058	7.26798	12.0669	2.20939e-25	8.6707e-24	46.9503
ILMN_1755504	calcium binding and coiled-coil domain 2	CALCOCO2	10241	NM_005831	-0.533589	8.09113	-12.064	2.2537e-25	8.83726e-24	46.9306
ILMN_3237956	zinc finger CCCH-type containing 12C	ZC3H12C	85463	NM_033390	-0.737934	8.23393	-12.062	2.28597e-25	8.95639e-24	46.9165
ILMN_1674231	chromatin assembly factor 1 subunit B	CHAF1B	8208	NM_005441	0.643581	7.33935	12.0601	2.317e-25	9.06294e-24	46.9032
ILMN_1742166	glutamate rich WD repeat containing 1	GRWD1	83743	NM_031485	0.502625	8.0645	12.0379	2.70307e-25	1.05382e-23	46.7503
ILMN_2090782	glycine cleavage system protein H	GCSH	2653	NM_004483	0.551824	8.15199	12.0308	2.83854e-25	1.10481e-23	46.7018
ILMN_1808071	kinesin family member 14	KIF14	9928	NM_014875	0.667414	7.58223	12.0254	2.94646e-25	1.14587e-23	46.6648
ILMN_1748427	zinc finger protein 239	ZNF239	8187	NM_001099283	0.637048	7.52788	12.0247	2.96181e-25	1.15089e-23	46.6597
ILMN_1795865	fibroblast growth factor receptor-like 1	FGFRL1	53834	NM_021923	0.875978	8.14825	12.0232	2.99163e-25	1.16153e-23	46.6497
ILMN_1787509	helicase with zinc finger 2	HELZ2	85441	NM_033405	0.928738	9.00481	12.0188	3.08502e-25	1.19681e-23	46.6192
ILMN_1675117	hydroxysteroid 17-beta dehydrogenase 11	HSD17B11	51170	NM_016245	-1.09056	9.19865	-12.0186	3.08871e-25	1.19726e-23	46.618
ILMN_2205622	mucin 2, oligomeric mucus/gel-forming	MUC2	4583	NM_002457	-2.65033	10.8744	-12.0176	3.11035e-25	1.20269e-23	46.6111
ILMN_1779875	Thy-1 cell surface antigen	THY1	7070	NM_006288	1.37465	9.22863	12.0174	3.11569e-25	1.20376e-23	46.6094
ILMN_2345292	FXYD domain containing ion transport regulator 1	FXYD1	5348	NM_005031	-0.673978	7.18187	-12.0169	3.12711e-25	1.20719e-23	46.6058
ILMN_1676197	LDL receptor related protein 11	LRP11	84918	NM_032832	0.635545	8.92308	12.0162	3.14213e-25	1.21101e-23	46.601
ILMN_2373763	caspase 7	CASP7	840	NM_033339	-0.854458	8.86911	-12.0154	3.15793e-25	1.21611e-23	46.5961
ILMN_1791569	plexin A1	PLXNA1	5361	NM_032242	0.613343	7.51502	12.0006	3.49966e-25	1.34442e-23	46.4942
ILMN_1725260	cell division cycle 25C	CDC25C	995	NM_022809	0.509422	7.06359	11.9949	3.64236e-25	1.39472e-23	46.4545
ILMN_1665859	RAB27A, member RAS oncogene family	RAB27A	5873	NM_183236	-0.720643	7.78374	-11.993	3.68974e-25	1.41171e-23	46.4417
ILMN_1782551	E2F transcription factor 5	E2F5	1875	NM_001951	0.742371	8.29362	11.9921	3.71176e-25	1.41899e-23	46.4358
ILMN_1795063	zinc binding alcohol dehydrogenase domain containing 2	ZADH2	284273	NM_175907	-0.658121	8.40607	-11.9792	4.06024e-25	1.54224e-23	46.3468
ILMN_1795918	ArfGAP with GTPase domain, ankyrin repeat and PH domain 3	AGAP3	116988	NM_031946	0.525861	8.31066	11.9765	4.13652e-25	1.56995e-23	46.3284
ILMN_1732410	solute carrier family 16 member 9	SLC16A9	220963	NM_194298	-1.68508	8.83819	-11.9703	4.32044e-25	1.63844e-23	46.2852
ILMN_1751072	SRP receptor beta subunit	SRPRB	58477	NM_021203	0.588896	9.3336	11.9659	4.45307e-25	1.68603e-23	46.2552
ILMN_1764494	ATP synthase, H+ transporting, mitochondrial F1 complex, alpha subunit 1, cardiac muscle	ATP5A1	498	NM_004046	-0.602228	12.6623	-11.9625	4.55881e-25	1.72331e-23	46.232
ILMN_1670779	dipeptidase 1 (renal)	DPEP1	1800	NM_004413	1.86084	7.57134	11.9593	4.6621e-25	1.76095e-23	46.2097
ILMN_1684217	aurora kinase B	AURKB	9212	NM_004217	0.764281	7.52728	11.9586	4.68566e-25	1.76844e-23	46.2047
ILMN_3251409	phosphodiesterase 6A	PDE6A	5145	NM_000440	-0.677777	7.05705	-11.9516	4.91743e-25	1.85148e-23	46.1569
ILMN_1680390	glucosaminyl (N-acetyl) transferase 2, I-branching enzyme (I blood group)	GCNT2	2651	NM_001491	-0.875772	7.43684	-11.951	4.93735e-25	1.8575e-23	46.1529
ILMN_1705737	inosine monophosphate dehydrogenase 2	IMPDH2	3615	NM_000884	0.667115	10.811	11.9501	4.96938e-25	1.8664e-23	46.1464
ILMN_1732343	SIK family kinase 3	SIK3	23387	NM_025164	-0.529996	9.31382	-11.9478	5.04827e-25	1.8932e-23	46.1308
ILMN_1678300	Rho GTPase activating protein 27 pseudogene	LOC146880	146880	NR_026899	0.819105	8.16185	11.9451	5.14546e-25	1.92812e-23	46.1119
ILMN_1733443	sulfotransferase family 1B member 1	SULT1B1	27284	NM_014465	-1.05396	7.87108	-11.9442	5.17612e-25	1.93654e-23	46.106
ILMN_1732612	SH2 domain containing adaptor protein B	SHB	6461	NM_003028	0.516841	7.58291	11.9392	5.3582e-25	2.00149e-23	46.0717
ILMN_1769758	Fanconi anemia complementation group A	FANCA	2175	NM_001018112	-0.70988	7.16994	-11.9277	5.80445e-25	2.16306e-23	45.9924
ILMN_1769219	tryptase gamma 1	TPSG1	25823	NM_012467	-1.43713	8.3243	-11.9274	5.81719e-25	2.1661e-23	45.9902
ILMN_1805842	four and a half LIM domains 1	FHL1	2273	NM_001449	-1.78532	9.54293	-11.9259	5.87694e-25	2.18663e-23	45.9801
ILMN_2407346	lactate dehydrogenase D	LDHD	197257	NM_194436	-0.868953	7.41772	-11.9228	6.00256e-25	2.22811e-23	45.9591
ILMN_1751956	microsomal glutathione S-transferase 3	MGST3	4259	NM_004528	-0.60573	11.8899	-11.9201	6.11523e-25	2.26815e-23	45.9407
ILMN_1763852	acetyl-CoA carboxylase beta	ACACB	32	NM_001093	-1.11002	8.71065	-11.911	6.51737e-25	2.41163e-23	45.8775
ILMN_1806818	minichromosome maintenance complex component 3	MCM3	4172	NM_002388	0.712825	8.40494	11.9106	6.53521e-25	2.41445e-23	45.8748
ILMN_1651237	chromatin licensing and DNA replication factor 1	CDT1	81620	NM_030928	0.746797	7.34655	11.9002	7.02131e-25	2.58395e-23	45.8037
ILMN_1724480	axin 2	AXIN2	8313	NM_004655	1.36545	10.1547	11.8852	7.78855e-25	2.85963e-23	45.7008
ILMN_1692861	UDP glucuronosyltransferase family 2 member A3	UGT2A3	79799	NM_024743	-1.84673	8.69344	-11.8831	7.90359e-25	2.89737e-23	45.6863
ILMN_1672264	neurexophilin and PC-esterase domain family member 2	NXPE2	120406	NM_182495	-0.98946	7.61324	-11.882	7.96256e-25	2.91673e-23	45.6789
ILMN_1726666	glutathione peroxidase 3	GPX3	2878	NM_002084	-1.22617	8.93548	-11.8788	8.1432e-25	2.98059e-23	45.6567
ILMN_1865056	long intergenic non-protein coding RNA 1315	LINC01315	102723775	BC038245	0.691818	7.37441	11.878	8.18665e-25	2.99417e-23	45.6514
ILMN_1873621	netrin 1	NTN1	9423	NM_004822	-0.558248	7.19978	-11.8772	8.23607e-25	3.00992e-23	45.6454
ILMN_1674009	transketolase like 1	TKTL1	8277	NM_012253	-0.890371	7.42697	-11.8704	8.63048e-25	3.14676e-23	45.599
ILMN_1740479	fatty acid binding protein 2	FABP2	2169	NM_000134	-1.2264	7.68445	-11.8701	8.6496e-25	3.15131e-23	45.5969
ILMN_1694589	progestin and adipoQ receptor family member 8	PAQR8	85315	NM_133367	-1.21613	9.7472	-11.8699	8.66223e-25	3.15348e-23	45.5954
ILMN_1812580	YdjC homolog (bacterial)	YDJC	150223	NM_001017964	0.577151	7.49896	11.8689	8.72042e-25	3.17222e-23	45.5888
ILMN_1806386	neurexophilin and PC-esterase domain family member 4	NXPE4	54827	NM_001077639	-2.5088	9.95998	-11.8649	8.96894e-25	3.26012e-23	45.5609
ILMN_3244348	small nucleolar RNA, H/ACA box 18	SNORA18	677805	NR_002959	0.613638	7.72246	11.8602	9.26365e-25	3.36466e-23	45.5288
ILMN_1811472	kinesin family member 23	KIF23	9493	NM_004856	0.604322	7.52419	11.8571	9.4663e-25	3.43299e-23	45.5074
ILMN_3251501	small EDRK-rich factor 2	SERF2	10169	NM_001018108	-0.653433	9.0655	-11.8549	9.60702e-25	3.47868e-23	45.4927
ILMN_1790098	osteoglycin	OGN	4969	NM_014057	-1.46449	7.88738	-11.8526	9.76491e-25	3.53315e-23	45.4766
ILMN_1735157	polypeptide N-acetylgalactosaminyltransferase 12	GALNT12	79695	NM_024642	-0.93202	9.14856	-11.8474	1.01235e-24	3.66009e-23	45.4408
ILMN_1788024	PCI domain containing 2	PCID2	55795	NM_018386	0.65002	10.263	11.8435	1.03998e-24	3.75424e-23	45.4141
ILMN_1658695	NUF2, NDC80 kinetochore complex component	NUF2	83540	NM_031423	0.636555	7.33895	11.8431	1.04255e-24	3.76067e-23	45.4117
ILMN_1676899	YEATS domain containing 2	YEATS2	55689	NM_018023	0.500997	8.524	11.8385	1.07629e-24	3.87349e-23	45.3801
ILMN_1662905	NME1-NME2 readthrough	NME1-NME2	654364	NM_001018136	0.681872	11.4656	11.8315	1.13042e-24	4.06214e-23	45.3314
ILMN_2413084	heat shock protein family A (Hsp70) member 8	HSPA8	3312	NM_153201	0.56493	12.2294	11.8246	1.18492e-24	4.24829e-23	45.2847
ILMN_2234697	brain expressed X-linked 1	BEX1	55859	NM_018476	-0.953153	7.30122	-11.8234	1.1951e-24	4.2793e-23	45.2763
ILMN_2067370	small nuclear ribonucleoprotein polypeptide F	SNRPF	6636	NM_003095	0.695469	11.1597	11.8207	1.21818e-24	4.35433e-23	45.2573
ILMN_1747650	bone morphogenetic protein 6	BMP6	654	NM_001718	-0.712033	7.50478	-11.8183	1.23845e-24	4.42008e-23	45.2409
ILMN_1685441	ArfGAP with SH3 domain, ankyrin repeat and PH domain 3	ASAP3	55616	NM_017707	-0.884813	8.57677	-11.8162	1.25653e-24	4.48126e-23	45.2266
ILMN_1792508	transmembrane protein 59	TMEM59	9528	NM_004872	-0.622086	12.6497	-11.8138	1.27704e-24	4.55097e-23	45.2105
ILMN_3248443	small nucleolar RNA host gene 6	SNHG6	641638	NR_002599	0.796706	10.6973	11.8105	1.30682e-24	4.65359e-23	45.1876
ILMN_1782079	ZFP3 zinc finger protein	ZFP3	124961	NM_153018	-0.542181	7.78299	-11.8086	1.32372e-24	4.70668e-23	45.1749
ILMN_2196337	asunder, spermatogenesis regulator	ASUN	55726	NM_018164	0.601552	8.05584	11.8061	1.34768e-24	4.78825e-23	45.1571
ILMN_1760201	DNA (cytosine-5-)-methyltransferase 1	DNMT1	1786	NM_001379	0.602115	10.6148	11.8048	1.35946e-24	4.82649e-23	45.1485
ILMN_1690706	small nuclear ribonucleoprotein polypeptide B2	SNRPB2	6629	NM_198220	0.538448	10.8339	11.8005	1.40014e-24	4.95974e-23	45.1192
ILMN_1702177	glyoxalase I	GLO1	2739	NM_006708	0.579273	10.3045	11.7985	1.41983e-24	5.02573e-23	45.1054
ILMN_1733756	collagen type XII alpha 1 chain	COL12A1	1303	NM_080645	1.47127	8.64115	11.7917	1.48842e-24	5.24886e-23	45.0586
ILMN_1762972	chromodomain helicase DNA binding protein 9	CHD9	80205	NM_025134	-0.590274	10.0893	-11.7915	1.49e-24	5.25052e-23	45.0576
ILMN_1704305	NIP7, nucleolar pre-rRNA processing protein	NIP7	51388	NM_016101	0.62527	9.14937	11.7841	1.56859e-24	5.51515e-23	45.0066
ILMN_1795257	glutamic--pyruvic transaminase	GPT	2875	NM_005309	-1.2226	7.89356	-11.7818	1.59358e-24	5.59883e-23	44.9909
ILMN_1685433	collagen type VIII alpha 1 chain	COL8A1	1295	NM_020351	1.74983	8.31031	11.7791	1.6244e-24	5.7029e-23	44.9719
ILMN_1803317	SPOUT domain containing methyltransferase 1	SPOUT1	51490	NM_016390	0.541892	8.12824	11.7786	1.62952e-24	5.71661e-23	44.9688
ILMN_1739001	tumor-associated calcium signal transducer 2	TACSTD2	4070	NM_002353	1.89057	7.93281	11.761	1.84086e-24	6.43891e-23	44.8479
ILMN_1758529	purinergic receptor P2X 1	P2RX1	5023	NM_002558	-0.565029	7.19981	-11.7554	1.91354e-24	6.6882e-23	44.8095
ILMN_2176592	butyrylcholinesterase	BCHE	590	NM_000055	-1.62464	8.20533	-11.7545	1.9251e-24	6.71866e-23	44.8035
ILMN_1738681	nucleoporin 62	NUP62	23636	NM_016553	0.507202	10.3156	11.7474	2.02209e-24	7.04677e-23	44.7548
ILMN_1695108	R-spondin 2	RSPO2	340419	NM_178565	-0.547324	6.90414	-11.7441	2.0688e-24	7.20424e-23	44.7321
ILMN_1680424	cathepsin G	CTSG	1511	NM_001911	-1.37949	8.11416	-11.7419	2.10113e-24	7.31144e-23	44.7168
ILMN_1787897	C-X-C motif chemokine ligand 1	CXCL1	2919	NM_001511	1.67355	8.75374	11.7407	2.11782e-24	7.36408e-23	44.7089
ILMN_1779648	histone cluster 3, H2a	HIST3H2A	92815	NM_033445	0.649376	7.5819	11.7354	2.1976e-24	7.62469e-23	44.6723
ILMN_2405642	dehydrodolichyl diphosphate synthase subunit	DHDDS	79947	NM_024887	-0.628952	8.23671	-11.728	2.31223e-24	8.0165e-23	44.6218
ILMN_2205896	Meis homeobox 3 pseudogene 1	MEIS3P1	4213	NR_002211	-0.770539	8.55649	-11.7254	2.35419e-24	8.15004e-23	44.604
ILMN_2229940	protease associated domain containing 1	PRADC1	84279	NM_032319	-0.607374	8.55824	-11.7226	2.40075e-24	8.30517e-23	44.5846
ILMN_1693421	ribophorin II	RPN2	6185	NM_002951	0.701044	10.1041	11.715	2.52938e-24	8.73099e-23	44.5328
ILMN_1788166	TTK protein kinase	TTK	7272	NM_003318	0.839609	8.06694	11.7121	2.58124e-24	8.897e-23	44.5127
ILMN_1748124	TSC22 domain family member 3	TSC22D3	1831	NM_198057	-1.29046	11.0899	-11.7117	2.5882e-24	8.91451e-23	44.51
ILMN_1653612	potassium channel tetramerization domain containing 9	KCTD9	54793	NM_017634	-0.73162	8.63501	-11.7003	2.80085e-24	9.63288e-23	44.4318
ILMN_1737089	calpain 5	CAPN5	726	NM_004055	-1.16476	10.3877	-11.6982	2.84137e-24	9.76513e-23	44.4175
ILMN_1662038	LARGE xylosyl- and glucuronyltransferase 1	LARGE1	9215	NM_004737	-0.763497	9.01787	-11.6965	2.87458e-24	9.87209e-23	44.406
ILMN_1771051	ribosomal protein L29	RPL29	6159	NM_000992	1.05396	8.18703	11.6905	2.99718e-24	1.02559e-22	44.3646
ILMN_1815924	nucleoporin 107	NUP107	57122	NM_020401	0.502833	9.13539	11.6892	3.0238e-24	1.03395e-22	44.3558
ILMN_1662364	alanyl-tRNA synthetase	AARS	16	NM_001605	0.522388	10.8529	11.6861	3.08867e-24	1.05309e-22	44.3348
ILMN_2323944	family with sequence similarity 110 member A	FAM110A	83541	NM_001042353	0.525453	7.71097	11.6818	3.18216e-24	1.0834e-22	44.3052
ILMN_1808258	5-hydroxytryptamine receptor 4	HTR4	3360	NM_001040172	-0.834701	7.28894	-11.6783	3.26133e-24	1.10956e-22	44.2808
ILMN_1651343	integrin subunit alpha 11	ITGA11	22801	NM_001004439	0.713904	7.37355	11.6765	3.30022e-24	1.12037e-22	44.2691
ILMN_1670134	fatty acid desaturase 1	FADS1	3992	NM_013402	0.869282	7.58179	11.6712	3.4241e-24	1.16076e-22	44.2325
ILMN_1730082	RNA pseudouridylate synthase domain containing 4	RPUSD4	84881	NM_032795	0.520832	9.84397	11.6625	3.63637e-24	1.23095e-22	44.1729
ILMN_2410929	3'-phosphoadenosine 5'-phosphosulfate synthase 2	PAPSS2	9060	NM_004670	-1.31972	10.526	-11.6597	3.70794e-24	1.25428e-22	44.1536
ILMN_1699570	tumor protein D52 like 2	TPD52L2	7165	NM_003288	0.90681	10.1786	11.653	3.88303e-24	1.31069e-22	44.1078
ILMN_1679995	membrane palmitoylated protein 6	MPP6	51678	NM_016447	0.639907	7.06813	11.6526	3.89377e-24	1.31338e-22	44.1051
ILMN_1695404	lymphocyte antigen 6 complex, locus E	LY6E	4061	NM_002346	1.21542	9.67472	11.6513	3.92943e-24	1.32352e-22	44.0961
ILMN_1721106	chromosome 14 open reading frame 159	C14orf159	80017	NM_024952	-0.729866	9.37927	-11.6459	4.07708e-24	1.3713e-22	44.0595
ILMN_1749297	actin like 6A	ACTL6A	86	NM_177989	0.537075	10.0492	11.6433	4.15315e-24	1.3959e-22	44.0412
ILMN_1694603	SWI/SNF related, matrix associated, actin dependent regulator of chromatin subfamily c member 1	SMARCC1	6599	NM_003074	0.5089	10.1447	11.6427	4.16882e-24	1.40017e-22	44.0374
ILMN_1886092	family with sequence similarity 189 member A1	FAM189A1	23359	AB011146	-0.769859	7.56507	-11.6422	4.18438e-24	1.4044e-22	44.0337
ILMN_2160929	flap structure-specific endonuclease 1	FEN1	2237	NM_004111	0.760521	9.4467	11.6397	4.25605e-24	1.42744e-22	44.0169
ILMN_1656560	prostate androgen-regulated mucin-like protein 1	PARM1	25849	NM_015393	-1.48392	10.8436	-11.635	4.39756e-24	1.47281e-22	43.9845
ILMN_1721868	karyopherin subunit alpha 2	KPNA2	3838	NM_002266	0.889741	7.84937	11.6294	4.56898e-24	1.52806e-22	43.9466
ILMN_2403946	fasciculation and elongation protein zeta 2	FEZ2	9637	NM_005102	-0.59604	9.96175	-11.6146	5.06193e-24	1.68814e-22	43.845
ILMN_1697348	Williams-Beuren syndrome chromosome region 22	WBSCR22	114049	NM_017528	0.630234	9.20481	11.6051	5.40349e-24	1.79951e-22	43.7802
ILMN_1728225	KIAA1524	KIAA1524	57650	NM_020890	0.540428	7.21837	11.6026	5.49863e-24	1.82991e-22	43.7629
ILMN_2205963	chromosome 10 open reading frame 54	C10orf54	64115	NM_022153	-0.553927	7.8207	-11.6009	5.56555e-24	1.85088e-22	43.7509
ILMN_1742025	olfactomedin 1	OLFM1	10439	NM_014279	-0.901426	8.17547	-11.5912	5.95049e-24	1.97058e-22	43.6846
ILMN_1676099	spondin 2	SPON2	10417	NM_012445	0.567745	6.99576	11.585	6.20933e-24	2.05199e-22	43.6424
ILMN_1806408	acyl-CoA dehydrogenase, very long chain	ACADVL	37	NM_001033859	-0.676957	11.6292	-11.5802	6.41812e-24	2.1195e-22	43.6096
ILMN_1810233	UDP glucuronosyltransferase family 2 member B11	UGT2B11	10720	NM_001073	-2.43127	9.49619	-11.5767	6.57449e-24	2.1666e-22	43.5858
ILMN_1671933	chloride channel CLIC like 1	CLCC1	23155	NM_015127	0.890478	9.1143	11.5752	6.64364e-24	2.18787e-22	43.5754
ILMN_2330267	ATP binding cassette subfamily E member 1	ABCE1	6059	NM_001040876	0.579772	9.1806	11.5721	6.78628e-24	2.23173e-22	43.5543
ILMN_2208413	Rho GTPase activating protein 15	ARHGAP15	55843	NM_018460	-0.697999	8.56801	-11.5695	6.91066e-24	2.26948e-22	43.5363
ILMN_1741768	transmembrane protease, serine 3	TMPRSS3	64699	NM_032405	0.869596	6.88258	11.5614	7.30775e-24	2.39656e-22	43.4809
ILMN_2311537	high mobility group AT-hook 1	HMGA1	3159	NM_145899	1.11911	9.95049	11.5608	7.33644e-24	2.40263e-22	43.477
ILMN_1653028	collagen type IV alpha 1 chain	COL4A1	1282	NM_001845	1.2497	11.2954	11.5545	7.66189e-24	2.50401e-22	43.434
ILMN_3224204	proteasome assembly chaperone 4	PSMG4	389362	NM_001128591	0.64952	8.59013	11.5532	7.73307e-24	2.52553e-22	43.4248
ILMN_2135175	small nucleolar RNA, C/D box 36A	SNORD36A	26815	NR_002448	0.58887	7.74785	11.5527	7.76037e-24	2.53095e-22	43.4213
ILMN_1729117	collagen type V alpha 2 chain	COL5A2	1290	NM_000393	1.33855	10.1135	11.5504	7.88624e-24	2.57023e-22	43.4054
ILMN_1729170	glycoprotein A33	GPA33	10223	NM_005814	-1.56347	10.6005	-11.55	7.90806e-24	2.57557e-22	43.4027
ILMN_1748476	NOP58 ribonucleoprotein	NOP58	51602	NM_015934	0.588104	10.3712	11.5488	7.97234e-24	2.59471e-22	43.3946
ILMN_2351638	brain expressed X-linked 4	BEX4	56271	NM_001080425	-0.899641	8.41444	-11.5461	8.12079e-24	2.6394e-22	43.3763
ILMN_1666004	Wiskott-Aldrich syndrome like	WASL	8976	NM_003941	-0.607191	10.8289	-11.536	8.70975e-24	2.82499e-22	43.3069
ILMN_1744611	DDB1 and CUL4 associated factor 13	DCAF13	25879	NM_015420	0.726101	8.22884	11.5313	8.99121e-24	2.91229e-22	43.2754
ILMN_2374234	protein kinase cAMP-activated catalytic subunit beta	PRKACB	5567	NM_002731	-0.683954	7.55649	-11.5307	9.03298e-24	2.92382e-22	43.2708
ILMN_1881909	small ILF3/NF90-associated RNA A1	SNAR-A1	100126798	BU536065	2.54314	9.46826	11.5305	9.04048e-24	2.92424e-22	43.27
ILMN_1683660	eukaryotic translation initiation factor 3 subunit H	EIF3H	8667	NM_003756	0.550563	10.8416	11.5301	9.06955e-24	2.93164e-22	43.2668
ILMN_1693014	CCAAT/enhancer binding protein beta	CEBPB	1051	NM_005194	1.01059	11.4173	11.5275	9.23357e-24	2.97449e-22	43.249
ILMN_1658992	dolichyl-phosphate mannosyltransferase subunit 1, catalytic	DPM1	8813	NM_003859	0.633195	10.3021	11.5272	9.25352e-24	2.97889e-22	43.2469
ILMN_1704665	glycoprotein M6B	GPM6B	2824	NM_001001995	-1.13004	7.72722	-11.527	9.26626e-24	2.98096e-22	43.2455
ILMN_1672496	DnaJ heat shock protein family (Hsp40) member A1	DNAJA1	3301	NM_001539	0.636454	11.3547	11.5257	9.34808e-24	3.00524e-22	43.2368
ILMN_3251610	CD177 molecule	CD177	57126	NM_020406	-1.45835	7.52744	-11.5251	9.38527e-24	3.01515e-22	43.2329
ILMN_2399893	ribosomal protein S24	RPS24	6229	NM_001026	0.943193	9.01696	11.5203	9.70493e-24	3.11572e-22	43.1997
ILMN_1788394	tubulin tyrosine ligase like 6	TTLL6	284076	NM_173623	-0.647197	7.24111	-11.5093	1.0467e-23	3.35127e-22	43.1247
ILMN_1678841	ubiquitin D	UBD	10537	NM_006398	1.94577	8.53301	11.5083	1.05395e-23	3.37221e-22	43.1179
ILMN_1659285	proteasome assembly chaperone 1	PSMG1	8624	NM_203433	0.803033	9.91454	11.5062	1.06951e-23	3.41969e-22	43.1034
ILMN_1804419	lymphoid restricted membrane protein	LRMP	4033	NM_006152	-0.908989	7.83058	-11.5055	1.07452e-23	3.43338e-22	43.0987
ILMN_2246548	glutathione S-transferase theta pseudogene 2	GSTTP2	653399	NR_003082	-1.38574	9.91847	-11.4872	1.21913e-23	3.8771e-22	42.9736
ILMN_1791726	tubulin beta 3 class III	TUBB3	10381	NM_006086	1.07705	7.62452	11.4843	1.24308e-23	3.95061e-22	42.9543
ILMN_1665538	S-phase kinase-associated protein 2, E3 ubiquitin protein ligase	SKP2	6502	NM_032637	0.608976	9.56319	11.4797	1.28382e-23	4.07734e-22	42.9223
ILMN_1727617	5'-3' exoribonuclease 2	XRN2	22803	NM_012255	0.587123	8.19186	11.4791	1.28845e-23	4.08932e-22	42.9187
ILMN_1740466	family with sequence similarity 46 member A	FAM46A	55603	NM_017633	-0.85743	10.4512	-11.4753	1.32341e-23	4.19744e-22	42.8922
ILMN_1676372	CD209 molecule	CD209	30835	NM_021155	-0.850234	7.82484	-11.4693	1.37865e-23	4.36389e-22	42.8516
ILMN_1777740	thioesterase superfamily member 6	THEM6	51337	NM_016647	0.851213	9.22028	11.463	1.44017e-23	4.55251e-22	42.8084
ILMN_1761486	bora, aurora kinase A activator	BORA	79866	NM_024808	0.769794	8.38243	11.4626	1.44405e-23	4.56172e-22	42.8057
ILMN_1672611	cadherin 11	CDH11	1009	NM_001797	1.12363	9.18019	11.4616	1.45358e-23	4.58877e-22	42.7992
ILMN_1672908	twist family bHLH transcription factor 1	TWIST1	7291	NM_000474	0.872197	7.1515	11.4597	1.47264e-23	4.64583e-22	42.7863
ILMN_1712803	cyclin B1	CCNB1	891	NM_031966	0.864845	8.0387	11.4563	1.50835e-23	4.75532e-22	42.7625
ILMN_1795026	family with sequence similarity 189 member B	FAM189B	10712	NM_006589	0.611292	9.03417	11.4532	1.54e-23	4.85188e-22	42.7419
ILMN_1800414	neuroblastoma breakpoint family member 9	NBPF9	400818	NM_001037675	-1.61113	8.1768	-11.438	1.71001e-23	5.36604e-22	42.6381
ILMN_1656393	protein phosphatase 2 regulatory subunit B''alpha	PPP2R3A	5523	NM_181897	-0.703761	8.47207	-11.4362	1.73129e-23	5.42561e-22	42.6259
ILMN_1880406	phosphatase and tensin homolog	PTEN	5728	AK024986	-0.590372	10.8152	-11.4343	1.75403e-23	5.49325e-22	42.6129
ILMN_2330243	nudix hydrolase 1	NUDT1	4521	NM_198948	0.740911	8.63985	11.4277	1.83647e-23	5.74004e-22	42.5674
ILMN_1696675	carboxylesterase 2	CES2	8824	NM_003869	-1.41944	11.3431	-11.4247	1.87415e-23	5.85394e-22	42.5473
ILMN_1747303	DEAD-box helicase 39A	DDX39A	10212	NM_005804	0.704497	10.3322	11.424	1.88336e-23	5.87882e-22	42.5424
ILMN_1689552	family with sequence similarity 63 member A	FAM63A	55793	NM_018379	-0.987804	10.2389	-11.4207	1.92628e-23	6.00488e-22	42.5201
ILMN_3307777	resistin like beta	RETNLB	84666	NM_032579	-2.05081	9.18206	-11.4131	2.03002e-23	6.31577e-22	42.4681
ILMN_2320250	nucleolar protein 6	NOL6	65083	NM_139235	0.519205	9.14148	11.4126	2.03748e-23	6.33482e-22	42.4644
ILMN_1807925	G protein subunit gamma 2	GNG2	54331	NM_053064	-0.633941	7.4907	-11.4112	2.05682e-23	6.39073e-22	42.4551
ILMN_1656185	differentially expressed in FDCP 8 homolog	DEF8	54849	NM_017702	0.580282	7.94565	11.4099	2.07492e-23	6.44273e-22	42.4464
ILMN_2342835	purinergic receptor P2Y14	P2RY14	9934	NM_014879	-0.665058	7.21474	-11.404	2.16146e-23	6.69213e-22	42.4059
ILMN_2388547	epithelial stromal interaction 1 (breast)	EPSTI1	94240	NM_033255	1.14896	9.82275	11.3901	2.37916e-23	7.35843e-22	42.3107
ILMN_1805410	chromosome 15 open reading frame 48	C15orf48	84419	NM_032413	-1.59213	12.7086	-11.3887	2.40199e-23	7.4242e-22	42.3013
ILMN_1779374	Alport syndrome, mental retardation, midface hypoplasia and elliptocytosis chromosomal region gene 1	AMMECR1	9949	NM_015365	0.59282	8.52765	11.3826	2.50498e-23	7.72738e-22	42.2597
ILMN_1676248	semaphorin 4G	SEMA4G	57715	NM_017893	-0.639937	7.6915	-11.3819	2.51608e-23	7.75655e-22	42.2553
ILMN_1716279	centromere protein E	CENPE	1062	NM_001813	0.663145	7.87284	11.3793	2.56109e-23	7.88503e-22	42.2377
ILMN_1664922	filamin B	FLNB	2317	NM_001457	-0.797699	10.9391	-11.3784	2.57864e-23	7.93388e-22	42.2309
ILMN_1666305	cyclin dependent kinase inhibitor 3	CDKN3	1033	NM_005192	1.01394	8.49058	11.367	2.78756e-23	8.55998e-22	42.1537
ILMN_1788942	gamma-glutamyltransferase 6	GGT6	124975	NM_153338	-1.25728	9.08324	-11.3656	2.81557e-23	8.64038e-22	42.1438
ILMN_2215631	OTU domain containing 6B	OTUD6B	51633	NM_016023	0.536376	8.21161	11.3648	2.83048e-23	8.68051e-22	42.1386
ILMN_1683598	acyl-CoA synthetase long-chain family member 4	ACSL4	2182	NM_004458	0.705463	9.12108	11.3613	2.90023e-23	8.88288e-22	42.1144
ILMN_1815203	3-hydroxy-3-methylglutaryl-CoA synthase 2	HMGCS2	3158	NM_005518	-2.51886	11.3311	-11.3509	3.11334e-23	9.52328e-22	42.0442
ILMN_1726720	nucleolar and spindle associated protein 1	NUSAP1	51203	NM_018454	0.906093	8.75215	11.3413	3.32753e-23	1.01457e-21	41.9782
ILMN_1656372	pescadillo ribosomal biogenesis factor 1	PES1	23481	NM_014303	0.50039	7.61236	11.3328	3.52756e-23	1.07417e-21	41.9203
ILMN_1716246	frizzled-related protein	FRZB	2487	NM_001463	-1.28194	9.26507	-11.3301	3.59301e-23	1.09339e-21	41.9021
ILMN_1757388	occludin/ELL domain containing 1	OCEL1	79629	NM_024578	-0.596457	8.73917	-11.3245	3.73505e-23	1.1337e-21	41.8637
ILMN_1794914	ubiquitin domain containing 1	UBTD1	80019	NM_024954	0.561491	7.13873	11.324	3.74733e-23	1.1367e-21	41.8604
ILMN_2279961	lysosomal associated membrane protein 2	LAMP2	3920	NM_013995	0.534995	10.3359	11.3218	3.80289e-23	1.15281e-21	41.8458
ILMN_1733956	isoleucyl-tRNA synthetase	IARS	3376	NM_002161	0.600854	9.34426	11.3186	3.88979e-23	1.1784e-21	41.8234
ILMN_1753016	mitochondrial ribosomal protein L35	MRPL35	51318	NM_016622	-0.571818	8.27054	-11.3032	4.32383e-23	1.30404e-21	41.7186
ILMN_1695058	solute carrier family 38 member 5	SLC38A5	92745	NM_033518	0.658338	7.46251	11.3018	4.36334e-23	1.31428e-21	41.7096
ILMN_1774890	LAS1 like, ribosome biogenesis factor	LAS1L	81887	NM_031206	0.602126	8.15725	11.2996	4.42972e-23	1.33343e-21	41.6946
ILMN_1709634	carboxymethylenebutenolidase homolog	CMBL	134147	NM_138809	-1.40411	10.8054	-11.2994	4.43547e-23	1.33431e-21	41.6933
ILMN_1711005	cell division cycle 25A	CDC25A	993	NM_001789	0.63469	7.33272	11.299	4.44969e-23	1.33773e-21	41.6901
ILMN_1763907	centromere protein W	CENPW	387103	NM_001012507	1.02187	9.27294	11.2961	4.5382e-23	1.36175e-21	41.6706
ILMN_1657796	stathmin 1	STMN1	3925	NM_203401	0.640305	8.24854	11.2904	4.72128e-23	1.41579e-21	41.6314
ILMN_2174437	cell death inducing DFFA like effector c	CIDEC	63924	NM_022094	-1.27727	7.79222	-11.2901	4.73047e-23	1.41764e-21	41.6295
ILMN_2191436	DNA polymerase alpha 1, catalytic subunit	POLA1	5422	NM_016937	0.547576	8.09659	11.2894	4.75088e-23	1.42286e-21	41.6252
ILMN_1703178	secretogranin II	SCG2	7857	NM_003469	-1.06102	8.13582	-11.287	4.83213e-23	1.44627e-21	41.6084
ILMN_1657949	Ras homolog enriched in brain	RHEB	6009	NM_005614	0.568707	10.8868	11.2866	4.84457e-23	1.44908e-21	41.6059
ILMN_1689704	transmembrane protein 5	TMEM5	10329	NM_014254	0.575564	8.70044	11.2847	4.90758e-23	1.467e-21	41.5931
ILMN_1678842	thrombospondin 2	THBS2	7058	NM_003247	2.05598	8.98142	11.2758	5.21736e-23	1.55722e-21	41.5324
ILMN_3307729	CXXC finger protein 5	CXXC5	51523	NM_016463	0.701562	10.6563	11.2751	5.24356e-23	1.56348e-21	41.5274
ILMN_1775008	non-SMC condensin I complex subunit D2	NCAPD2	9918	NM_014865	0.631735	8.42805	11.2738	5.28899e-23	1.57603e-21	41.5189
ILMN_2171384	C-X-C motif chemokine ligand 5	CXCL5	6374	NM_002994	1.75675	7.42492	11.2711	5.38756e-23	1.60439e-21	41.5006
ILMN_1669502	E2F transcription factor 3	E2F3	1871	NM_001949	0.550786	9.02564	11.2697	5.44006e-23	1.61901e-21	41.491
ILMN_1672006	Sjogren syndrome antigen B	SSB	6741	NM_003142	0.584564	10.0577	11.2664	5.56549e-23	1.65425e-21	41.4684
ILMN_1677885	flavin containing monooxygenase 4	FMO4	2329	NM_002022	-0.569381	7.43258	-11.266	5.57956e-23	1.65739e-21	41.4659
ILMN_1752394	cyclin B1 interacting protein 1	CCNB1IP1	57820	NM_182849	0.575664	8.26326	11.2636	5.67334e-23	1.68419e-21	41.4493
ILMN_1765966	chromogranin B	CHGB	1114	NM_001819	-1.21917	7.75508	-11.2635	5.67704e-23	1.68424e-21	41.4487
ILMN_1703743	apoptosis antagonizing transcription factor	AATF	26574	NM_012138	0.531692	8.32865	11.2603	5.80528e-23	1.72012e-21	41.4266
ILMN_1796210	peroxisome proliferator-activated receptor gamma, coactivator-related 1	PPRC1	23082	NM_015062	0.580095	8.69225	11.2444	6.47084e-23	1.91015e-21	41.319
ILMN_1749829	DLG associated protein 5	DLGAP5	9787	NM_014750	0.894117	8.07389	11.2416	6.59779e-23	1.9452e-21	41.2997
ILMN_2113490	netrin 4	NTN4	59277	NM_021229	-0.73617	8.21946	-11.2403	6.65532e-23	1.95972e-21	41.2911
ILMN_1652631	GLI pathogenesis related 2	GLIPR2	152007	NM_022343	-0.93285	9.78433	-11.2374	6.7907e-23	1.99709e-21	41.2712
ILMN_1672350	junctional adhesion molecule 2	JAM2	58494	NM_021219	-0.756627	7.77453	-11.2371	6.8076e-23	2.00082e-21	41.2687
ILMN_1778917	cyclin dependent kinase 7	CDK7	1022	NM_001799	0.526999	9.54157	11.2354	6.88503e-23	2.02232e-21	41.2575
ILMN_1665372	FXYD domain containing ion transport regulator 3	FXYD3	5349	NM_021910	-1.1844	8.19216	-11.2302	7.13527e-23	2.09452e-21	41.2221
ILMN_1651987	coiled-coil domain containing 167	CCDC167	154467	NM_138493	0.53593	8.00973	11.229	7.19328e-23	2.10762e-21	41.2141
ILMN_2197381	phosphoenolpyruvate carboxykinase 1	PCK1	5105	NM_002591	-1.52396	8.24614	-11.2127	8.04778e-23	2.34781e-21	41.1028
ILMN_1809456	ciliary neurotrophic factor receptor	CNTFR	1271	NM_001842	-0.979961	7.40733	-11.2068	8.37794e-23	2.43961e-21	41.063
ILMN_1732398	secretoglobin family 2A member 1	SCGB2A1	4246	NM_002407	-1.63428	8.20465	-11.2047	8.49672e-23	2.47116e-21	41.049
ILMN_1796089	NK2 homeobox 3	NKX2-3	159296	NM_145285	-0.818146	7.50992	-11.2031	8.59365e-23	2.49628e-21	41.0378
ILMN_2216852	phosphoglycerate kinase 1	PGK1	5230	NM_000291	0.584642	9.69717	11.201	8.71548e-23	2.52546e-21	41.0238
ILMN_1762764	SH3 domain binding glutamate rich protein like 2	SH3BGRL2	83699	NM_031469	-0.89337	10.3648	-11.1978	8.90935e-23	2.57533e-21	41.002
ILMN_1761155	poly(A) binding protein cytoplasmic 1	PABPC1	26986	NM_002568	0.53525	12.8876	11.1789	1.01405e-22	2.92405e-21	40.8737
ILMN_1685856	family with sequence similarity 92 member A1	FAM92A1	137392	NM_145269	0.559658	7.23479	11.1739	1.04941e-22	3.02231e-21	40.8398
ILMN_1740233	UDP glucuronosyltransferase family 1 member A10	UGT1A10	54575	NM_019075	-1.02283	7.57869	-11.1732	1.05511e-22	3.0369e-21	40.8344
ILMN_1701424	laminin subunit gamma 2	LAMC2	3918	NM_005562	0.941023	7.72122	11.1661	1.10722e-22	3.17913e-21	40.7866
ILMN_1794638	vasoactive intestinal peptide	VIP	7432	NM_194435	-2.17754	9.98076	-11.1632	1.12991e-22	3.24232e-21	40.7665
ILMN_1786065	ubiquitin like with PHD and ring finger domains 1	UHRF1	29128	NM_001048201	0.943247	8.8247	11.162	1.13869e-22	3.26158e-21	40.7588
ILMN_1699767	phosphodiesterase 8A	PDE8A	5151	NM_173454	-0.515683	7.68929	-11.1597	1.15697e-22	3.30993e-21	40.7431
ILMN_1665049	spastic paraplegia 11 (autosomal recessive)	SPG11	80208	NM_025137	-0.522175	9.90686	-11.1571	1.17761e-22	3.36694e-21	40.7255
ILMN_1767360	interleukin 10 receptor subunit beta	IL10RB	3588	NM_000628	-0.616433	8.68633	-11.1538	1.20439e-22	3.44144e-21	40.7033
ILMN_2346727	microtubule associated tumor suppressor 1	MTUS1	57509	NM_001001924	-0.612163	8.31574	-11.1536	1.20654e-22	3.44548e-21	40.7015
ILMN_1742461	UDP-N-acetylglucosamine pyrophosphorylase 1	UAP1	6675	NM_003115	-0.652746	10.1763	-11.1534	1.2077e-22	3.44671e-21	40.7005
ILMN_1690802	tRNA methyltransferase 11-2 homolog (S. cerevisiae)	TRMT112	51504	NM_016404	0.661114	10.6699	11.1519	1.2206e-22	3.47932e-21	40.69
ILMN_1659984	meprin A subunit alpha	MEP1A	4224	NM_005588	-2.01006	10.712	-11.1437	1.29084e-22	3.67291e-21	40.6346
ILMN_1743232	MICAL C-terminal like	MICALCL	84953	NM_032867	-0.601029	7.53356	-11.1423	1.30348e-22	3.70665e-21	40.6249
ILMN_1765557	olfactomedin like 2B	OLFML2B	25903	NM_015441	0.984748	7.45562	11.1341	1.37896e-22	3.91658e-21	40.5691
ILMN_3229770	S-phase kinase-associated protein 1	SKP1	6500	NM_006930	-0.522529	9.10918	-11.1214	1.50381e-22	4.26607e-21	40.4832
ILMN_1686109	C-C motif chemokine ligand 23	CCL23	6368	NM_145898	-0.93007	7.45143	-11.1205	1.51361e-22	4.2913e-21	40.4768
ILMN_1800317	Wnt family member 5A	WNT5A	7474	NM_003392	0.839825	7.91352	11.1115	1.60967e-22	4.55272e-21	40.4158
ILMN_1673566	ADAM metallopeptidase with thrombospondin type 1 motif 1	ADAMTS1	9510	NM_006988	-1.26903	8.86692	-11.1087	1.64082e-22	4.63501e-21	40.3968
ILMN_1798081	protein tyrosine phosphatase, receptor type F	PTPRF	5792	NM_130440	-0.79976	10.1287	-11.1086	1.64171e-22	4.63501e-21	40.3963
ILMN_1677108	calpain 13	CAPN13	92291	NM_144575	-1.49963	8.46742	-11.1001	1.74008e-22	4.90397e-21	40.3386
ILMN_1724407	transforming acidic coiled-coil containing protein 3	TACC3	10460	NM_006342	0.66654	7.75306	11.0985	1.75929e-22	4.95515e-21	40.3277
ILMN_1789641	ATP binding cassette subfamily G member 2 (Junior blood group)	ABCG2	9429	NM_004827	-0.729968	6.95133	-11.0862	1.91385e-22	5.37765e-21	40.2443
ILMN_2336781	superoxide dismutase 2, mitochondrial	SOD2	6648	NM_001024465	1.15636	10.1196	11.0847	1.9342e-22	5.4284e-21	40.2338
ILMN_2413158	podocalyxin like	PODXL	5420	NM_001018111	0.750782	9.03203	11.0746	2.07186e-22	5.79411e-21	40.1656
ILMN_1693471	kelch like family member 35	KLHL35	283212	NM_001039548	0.605409	7.06482	11.0737	2.08425e-22	5.82531e-21	40.1597
ILMN_1758728	Fanconi anemia complementation group G	FANCG	2189	NM_004629	0.546975	7.84445	11.0708	2.12618e-22	5.93549e-21	40.14
ILMN_2213297	chromosome 11 open reading frame 54	C11orf54	28970	NM_014039	-0.786323	9.50035	-11.0649	2.21378e-22	6.16547e-21	40.1
ILMN_1752214	UDP glucuronosyltransferase family 2 member B17	UGT2B17	7367	NM_001077	-2.95122	9.85388	-11.0626	2.24945e-22	6.26111e-21	40.0842
ILMN_1660114	multimerin 1	MMRN1	22915	NM_007351	-0.680472	7.24068	-11.0609	2.27605e-22	6.33144e-21	40.0725
ILMN_1787410	eukaryotic translation initiation factor 6	EIF6	3692	NM_181466	0.798803	10.2792	11.0518	2.4218e-22	6.72105e-21	40.011
ILMN_1738530	ATPase family, AAA domain containing 3A	ATAD3A	55210	NM_018188	0.535428	7.76538	11.0514	2.42863e-22	6.73607e-21	40.0082
ILMN_1784630	kelch repeat and BTB domain containing 11	KBTBD11	9920	NM_014867	-1.02862	9.98552	-11.0513	2.43071e-22	6.73789e-21	40.0074
ILMN_2165867	7-dehydrocholesterol reductase	DHCR7	1717	NM_001360	0.886051	8.22121	11.0487	2.47381e-22	6.84934e-21	39.9899
ILMN_1694548	annexin A3	ANXA3	306	NM_005139	0.949785	9.25094	11.0484	2.47935e-22	6.86065e-21	39.9877
ILMN_1652445	ras-related C3 botulinum toxin substrate 1 (rho family, small GTP binding protein Rac1)	RAC1	5879	NM_018890	0.70214	8.19023	11.0421	2.58828e-22	7.14952e-21	39.9451
ILMN_1708105	enhancer of zeste 2 polycomb repressive complex 2 subunit	EZH2	2146	NM_152998	0.524722	7.59995	11.0381	2.66053e-22	7.34052e-21	39.9178
ILMN_1776602	ribonuclease A family member 4	RNASE4	6038	NM_194431	-0.861854	10.5015	-11.033	2.75458e-22	7.58231e-21	39.8834
ILMN_2365307	CD276 molecule	CD276	80381	NM_001024736	0.701591	8.76185	11.0316	2.78009e-22	7.64809e-21	39.8743
ILMN_2197128	odd-skipped related transciption factor 1	OSR1	130497	NM_145260	-1.05127	7.69213	-11.0295	2.82027e-22	7.7496e-21	39.86
ILMN_2288784	coiled-coil domain containing 34	CCDC34	91057	NM_030771	0.691899	8.62634	11.0289	2.83261e-22	7.77899e-21	39.8557
ILMN_1674032	ATP binding cassette subfamily D member 3	ABCD3	5825	NM_002858	-0.627092	8.64756	-11.0256	2.8965e-22	7.94981e-21	39.8336
ILMN_1810228	transcription termination factor 2	TTF2	8458	NM_003594	0.655465	8.66495	11.0221	2.96688e-22	8.13826e-21	39.8098
ILMN_1814247	transcription factor like 5	TCFL5	10732	NM_006602	0.890329	8.26139	11.0149	3.11734e-22	8.53614e-21	39.7608
ILMN_1786041	ankyrin repeat and SOCS box containing 9	ASB9	140462	NM_024087	0.730362	7.38428	11.0122	3.1739e-22	8.68599e-21	39.743
ILMN_1658800	bromodomain and PHD finger containing 3	BRPF3	27154	NM_015695	-0.593076	9.69834	-11.0063	3.30515e-22	9.0337e-21	39.7028
ILMN_1801421	emerin	EMD	2010	NM_000117	0.655875	9.72884	11.0011	3.42506e-22	9.34089e-21	39.6675
ILMN_1669033	nuclear receptor coactivator 1	NCOA1	8648	NM_147223	-0.541148	8.79126	-10.9981	3.49684e-22	9.53116e-21	39.647
ILMN_1779401	calcineurin like EF-hand protein 1	CHP1	11261	NM_007236	-0.78135	11.0421	-10.9948	3.57653e-22	9.73713e-21	39.6246
ILMN_1748352	cathepsin V	CTSV	1515	NM_001333	1.10507	8.05592	10.9943	3.58706e-22	9.7602e-21	39.6217
ILMN_1660306	integrin subunit alpha 8	ITGA8	8516	NM_003638	-0.562577	7.1211	-10.9922	3.64033e-22	9.89375e-21	39.6071
ILMN_3272603	family with sequence similarity 60 member A	FAM60A	58516	NM_001135811	0.802447	9.61595	10.9896	3.70533e-22	1.00531e-20	39.5896
ILMN_1680251	sortilin related VPS10 domain containing receptor 1	SORCS1	114815	NM_001013031	-0.673113	7.22289	-10.9805	3.94144e-22	1.06692e-20	39.5284
ILMN_2047112	deleted in primary ciliary dyskinesia homolog (mouse)	DPCD	25911	NM_015448	0.504452	7.73627	10.9793	3.97526e-22	1.07546e-20	39.5199
ILMN_1685540	shroom family member 3	SHROOM3	57619	NM_020859	-0.737804	10.2943	-10.9759	4.06826e-22	1.09999e-20	39.497
ILMN_1776516	inositol-trisphosphate 3-kinase A	ITPKA	3706	NM_002220	-1.08405	8.84799	-10.9694	4.2516e-22	1.14825e-20	39.4533
ILMN_2055156	phosphoprotein membrane anchor with glycosphingolipid microdomains 1	PAG1	55824	NM_018440	-0.732136	8.70873	-10.9419	5.12956e-22	1.38063e-20	39.2673
ILMN_2063925	catenin beta like 1	CTNNBL1	56259	NM_030877	0.572153	8.87294	10.9403	5.18842e-22	1.39568e-20	39.256
ILMN_1796751	phosphatase domain containing, paladin 1	PALD1	27143	NM_014431	0.596189	7.89349	10.9402	5.1917e-22	1.39577e-20	39.2554
ILMN_1663119	desmocollin 2	DSC2	1824	NM_004949	-1.12347	10.498	-10.9294	5.58744e-22	1.4979e-20	39.1826
ILMN_1745607	alpha-2-macroglobulin	A2M	2	NM_000014	-0.899866	11.2744	-10.9266	5.69479e-22	1.52409e-20	39.1637
ILMN_1803528	leucine rich repeat containing 31	LRRC31	79782	NM_024727	-1.22165	8.95892	-10.9262	5.71107e-22	1.52758e-20	39.1609
ILMN_1664294	prolyl 3-hydroxylase 1	P3H1	64175	NM_022356	0.58144	7.57695	10.9234	5.8219e-22	1.55635e-20	39.1419
ILMN_1788738	zinc and ring finger 3	ZNRF3	84133	NM_032173	0.532506	7.41695	10.918	6.04177e-22	1.61057e-20	39.1051
ILMN_1712452	kinesin family member 20B	KIF20B	9585	NM_016195	0.634612	8.02867	10.9111	6.33068e-22	1.68664e-20	39.0588
ILMN_1794190	cell cycle progression 1	CCPG1	9236	NM_020739	-0.565663	8.94559	-10.9062	6.54617e-22	1.74208e-20	39.0257
ILMN_2161330	SAM pointed domain containing ETS transcription factor	SPDEF	25803	NM_012391	-1.19025	8.31737	-10.9056	6.57388e-22	1.74749e-20	39.0215
ILMN_3265365	centrosomal protein 78	CEP78	84131	NM_032171	0.502355	7.61588	10.9044	6.62732e-22	1.76071e-20	39.0135
ILMN_2222074	protein tyrosine phosphatase, non-receptor type 12	PTPN12	5782	NM_002835	0.54038	9.3748	10.9006	6.79995e-22	1.80556e-20	38.988
ILMN_1664265	EPH receptor A1	EPHA1	2041	NM_005232	0.711487	7.89063	10.898	6.92408e-22	1.83749e-20	38.9701
ILMN_1786125	cyclin A2	CCNA2	890	NM_001237	0.917618	8.50046	10.8879	7.4141e-22	1.96312e-20	38.9023
ILMN_2358626	adenosine kinase	ADK	132	NM_001123	0.604142	8.82044	10.8819	7.7228e-22	2.04143e-20	38.8619
ILMN_1726064	PAK1 interacting protein 1	PAK1IP1	55003	NM_017906	0.578239	8.92214	10.8809	7.77788e-22	2.05255e-20	38.8549
ILMN_2374425	cyclin E1	CCNE1	898	NM_001238	0.636493	7.48685	10.8722	8.25318e-22	2.17191e-20	38.7961
ILMN_1789830	CASP8 and FADD like apoptosis regulator	CFLAR	8837	NM_003879	-0.658276	10.0087	-10.8704	8.35409e-22	2.19359e-20	38.784
ILMN_1785821	tyrosyl-DNA phosphodiesterase 2	TDP2	51567	NM_016614	-1.14542	8.70237	-10.869	8.43404e-22	2.21335e-20	38.7746
ILMN_1811877	anthrax toxin receptor 1	ANTXR1	84168	NM_018153	0.564481	7.07527	10.8659	8.61256e-22	2.2577e-20	38.7539
ILMN_3247177	uncharacterized LOC100190940	LOC100190940	100190940	NR_024457	0.575331	6.7006	10.8652	8.6581e-22	2.26586e-20	38.7486
ILMN_1785198	DNA polymerase epsilon 3, accessory subunit	POLE3	54107	NM_017443	0.538497	10.3524	10.8633	8.76643e-22	2.29294e-20	38.7363
ILMN_1774432	D-tyrosyl-tRNA deacylase 1	DTD1	92675	NM_080820	0.554679	7.77733	10.861	8.90996e-22	2.32791e-20	38.7202
ILMN_1719250	solute carrier family 44 member 4	SLC44A4	80736	NM_025257	-1.25337	10.1497	-10.8602	8.95839e-22	2.33927e-20	38.7148
ILMN_1746588	transaldolase 1	TALDO1	6888	NM_006755	0.523116	11.3751	10.8578	9.1068e-22	2.37279e-20	38.6986
ILMN_1819783	folliculin interacting protein 2	FNIP2	57600	AK057981	-0.631798	8.78384	-10.8562	9.20543e-22	2.39584e-20	38.6879
ILMN_2387865	potassium voltage-gated channel interacting protein 4	KCNIP4	80333	NM_001035004	-1.09745	7.41546	-10.854	9.34571e-22	2.43102e-20	38.6729
ILMN_1793267	ETHE1, persulfide dioxygenase	ETHE1	23474	NM_014297	-0.75505	7.96793	-10.8473	9.782e-22	2.54031e-20	38.6277
ILMN_1856480	protein phosphatase, Mg2+/Mn2+ dependent 1L	PPM1L	151742	BC035116	-0.8294	8.76259	-10.8335	1.07426e-21	2.78365e-20	38.5349
ILMN_1753933	family with sequence similarity 150 member A	FAM150A	389658	NM_207413	0.827441	7.02783	10.8323	1.08286e-21	2.8044e-20	38.527
ILMN_1653878	calcium voltage-gated channel auxiliary subunit beta 2	CACNB2	783	NM_201597	-0.53254	7.20108	-10.8281	1.11438e-21	2.88288e-20	38.4986
ILMN_1739423	RNA, 7SK small nuclear	RN7SK	125050	NR_001445	0.564969	6.95276	10.8276	1.11856e-21	2.89053e-20	38.4949
ILMN_1707858	H2A histone family member Z	H2AFZ	3015	NM_002106	0.520043	12.27	10.8214	1.16666e-21	3.00989e-20	38.4532
ILMN_1737184	cell division cycle associated 7	CDCA7	83879	NM_031942	1.23491	10.5884	10.8159	1.21116e-21	3.1179e-20	38.4161
ILMN_2227968	nth like DNA glycosylase 1	NTHL1	4913	NM_002528	0.632248	8.29631	10.8131	1.23439e-21	3.17596e-20	38.3972
ILMN_2051232	succinate dehydrogenase complex flavoprotein subunit A	SDHA	6389	NM_004168	-0.610886	10.2737	-10.8123	1.24139e-21	3.19224e-20	38.3916
ILMN_1730660	lectin, galactoside binding soluble 3	LGALS3	3958	NR_003225	-0.784131	7.80587	-10.8013	1.33761e-21	3.42662e-20	38.3177
ILMN_1894072	phosphatidylinositol-4,5-bisphosphate 3-kinase catalytic subunit gamma	PIK3CG	5294	BU935198	-0.61914	7.9493	-10.7978	1.37002e-21	3.50397e-20	38.294
ILMN_1717868	chaperonin containing TCP1 subunit 8	CCT8	10694	NM_006585	0.505917	11.3142	10.7956	1.39004e-21	3.55133e-20	38.2796
ILMN_1723729	ribosomal L1 domain containing 1	RSL1D1	26156	NM_015659	0.618631	9.62493	10.7876	1.46838e-21	3.74541e-20	38.2253
ILMN_1660199	acetyl-CoA acyltransferase 2	ACAA2	10449	NM_006111	-0.910104	10.3048	-10.787	1.47387e-21	3.75738e-20	38.2216
ILMN_1758311	neuroepithelial cell transforming 1	NET1	10276	NM_001047160	-0.568383	11.6053	-10.781	1.53583e-21	3.90271e-20	38.1808
ILMN_1731062	neuropeptide Y	NPY	4852	NM_000905	-0.690852	7.05794	-10.7781	1.56616e-21	3.97763e-20	38.1614
ILMN_1682636	C-X-C motif chemokine ligand 2	CXCL2	2920	NM_002089	1.33402	7.90765	10.7778	1.56891e-21	3.98249e-20	38.1597
ILMN_1774028	mitochondrial fission regulator 1	MTFR1	9650	NM_014637	0.592214	8.61996	10.7556	1.82463e-21	4.60687e-20	38.0101
ILMN_1702301	dedicator of cytokinesis 10	DOCK10	55619	NM_014689	-0.737183	8.82708	-10.7334	2.12167e-21	5.32558e-20	37.8607
ILMN_1800659	phosphoglucomutase 1	PGM1	5236	NM_002633	-0.691855	10.6421	-10.7321	2.1414e-21	5.37224e-20	37.8515
ILMN_2318643	TGFB induced factor homeobox 1	TGIF1	7050	NM_170695	0.625991	8.6745	10.7309	2.15868e-21	5.41273e-20	37.8435
ILMN_1725139	carbonic anhydrase 9	CA9	768	NM_001216	1.28638	7.1634	10.7237	2.26702e-21	5.66935e-20	37.795
ILMN_2135339	chromosome 3 open reading frame 70	C3orf70	285382	NM_001025266	-0.99425	8.47465	-10.719	2.34057e-21	5.84402e-20	37.7634
ILMN_1751328	family with sequence similarity 83 member H	FAM83H	286077	NM_198488	0.772753	8.6424	10.7154	2.39823e-21	5.98481e-20	37.7393
ILMN_2204297	adaptor related protein complex 5 mu 1 subunit	AP5M1	55745	NM_018229	-0.595691	8.99752	-10.7144	2.41367e-21	6.02016e-20	37.7329
ILMN_1683082	RNA pseudouridylate synthase domain containing 1	RPUSD1	113000	NM_058192	0.535387	7.42109	10.714	2.42136e-21	6.03299e-20	37.7298
ILMN_1657361	chromobox 7	CBX7	23492	NM_175709	-0.959182	8.84769	-10.7138	2.4241e-21	6.03662e-20	37.7287
ILMN_1669070	mitochondrial intermediate peptidase	MIPEP	4285	NM_005932	0.587093	8.20438	10.7099	2.48994e-21	6.19734e-20	37.7021
ILMN_1655469	tetraspanin 3	TSPAN3	10099	NM_005724	-1.01988	10.7146	-10.7019	2.6286e-21	6.539e-20	37.6484
ILMN_1751444	non-SMC condensin I complex subunit G	NCAPG	64151	NM_022346	0.860012	8.2473	10.696	2.73489e-21	6.7927e-20	37.6092
ILMN_1662587	patatin like phospholipase domain containing 7	PNPLA7	375775	NM_152286	-0.785565	7.94558	-10.6933	2.78617e-21	6.90555e-20	37.5908
ILMN_1770663	keratin 24	KRT24	192666	NM_019016	-0.923704	7.30188	-10.6919	2.81274e-21	6.96411e-20	37.5814
ILMN_2124471	solute carrier family 36 member 1	SLC36A1	206358	NM_078483	-0.757622	8.21286	-10.6906	2.83812e-21	7.01959e-20	37.5725
ILMN_1688423	Fc fragment of IgE receptor Ia	FCER1A	2205	NM_002001	-1.00854	7.86277	-10.6767	3.11907e-21	7.69435e-20	37.4789
ILMN_1795190	claudin 2	CLDN2	9075	NM_020384	1.54707	7.36012	10.675	3.15452e-21	7.7737e-20	37.4678
ILMN_1698934	CKLF like MARVEL transmembrane domain containing 7	CMTM7	112616	NM_181472	0.850068	9.38888	10.6689	3.28828e-21	8.09067e-20	37.4266
ILMN_1783285	CTP synthase 1	CTPS1	1503	NM_001905	0.792834	8.3769	10.6686	3.29529e-21	8.1037e-20	37.4245
ILMN_1795118	SID1 transmembrane family member 1	SIDT1	54847	NM_017699	-0.523739	7.33287	-10.6648	3.38121e-21	8.31068e-20	37.399
ILMN_1697448	thioredoxin interacting protein	TXNIP	10628	NM_006472	-0.907672	12.7068	-10.6615	3.45691e-21	8.49232e-20	37.3771
ILMN_1720124	regulator of chromosome condensation 2	RCC2	55920	NM_018715	0.592223	10.4804	10.6597	3.49877e-21	8.5818e-20	37.3652
ILMN_3243744	E2F associated phosphoprotein	EAPP	55837	NM_018453	-0.635872	9.58102	-10.659	3.51719e-21	8.62249e-20	37.36
ILMN_1775170	metallothionein 1X	MT1X	4501	NM_005952	-1.33359	10.7156	-10.6552	3.60722e-21	8.83863e-20	37.3349
ILMN_1719870	family with sequence similarity 72 member D	FAM72D	728833	NM_207418	0.548653	7.10932	10.6511	3.71056e-21	9.07773e-20	37.3069
ILMN_2209515	small nucleolar RNA, C/D box 56	SNORD56	26793	NR_002739	0.640809	7.02346	10.6497	3.74664e-21	9.15178e-20	37.2974
ILMN_2384056	G protein-coupled estrogen receptor 1	GPER1	2852	NM_001039966	-0.974274	7.77809	-10.6478	3.79361e-21	9.25695e-20	37.285
ILMN_2412192	complement factor H	CFH	3075	NM_001014975	-1.05812	8.73067	-10.645	3.86755e-21	9.42915e-20	37.2659
ILMN_2183409	scavenger receptor class B member 1	SCARB1	949	NM_005505	0.651111	8.29428	10.6426	3.92908e-21	9.56286e-20	37.2503
ILMN_2212999	kinesin family member 5C	KIF5C	3800	NM_004522	-0.794412	7.43325	-10.6419	3.94874e-21	9.60081e-20	37.2453
ILMN_1680652	selenium binding protein 1	SELENBP1	8991	NM_003944	-1.67278	9.76183	-10.6348	4.14445e-21	1.00508e-19	37.1974
ILMN_1724350	tripartite motif containing 36	TRIM36	55521	NM_018700	-0.712046	7.58705	-10.6348	4.14313e-21	1.00508e-19	37.1977
ILMN_1720998	carbonic anhydrase 12	CA12	771	NM_001218	-1.68961	10.2839	-10.6293	4.30181e-21	1.04217e-19	37.1605
ILMN_2100815	TMEM9 domain family member B	TMEM9B	56674	NM_020644	-0.575834	9.97839	-10.6224	4.50774e-21	1.09039e-19	37.1142
ILMN_2358919	tumor protein p53 inducible protein 3	TP53I3	9540	NM_147184	-0.789504	9.0512	-10.6014	5.19744e-21	1.25401e-19	36.9732
ILMN_2204876	feline leukemia virus subgroup C cellular receptor family member 2	FLVCR2	55640	NM_017791	-0.653287	8.61858	-10.6012	5.20119e-21	1.25428e-19	36.9724
ILMN_2283388	chromosome 20 open reading frame 24	C20orf24	55969	NM_018840	0.699503	11.1208	10.5973	5.34088e-21	1.28665e-19	36.9462
ILMN_2210129	primase (DNA) subunit 1	PRIM1	5557	NM_000946	0.555637	8.13831	10.5949	5.42936e-21	1.3073e-19	36.9299
ILMN_1740407	chondroitin sulfate synthase 3	CHSY3	337876	NM_175856	0.521524	7.0721	10.5892	5.6437e-21	1.35753e-19	36.8916
ILMN_1679093	zinc finger protein 581	ZNF581	51545	NM_016535	0.57419	8.64791	10.5883	5.67886e-21	1.36529e-19	36.8854
ILMN_1794825	aldehyde dehydrogenase 3 family member A2	ALDH3A2	224	NM_000382	-0.574824	9.82194	-10.5841	5.84061e-21	1.40275e-19	36.8576
ILMN_1796417	asparagine synthetase (glutamine-hydrolyzing)	ASNS	440	NM_133436	0.809158	9.39095	10.5781	6.08204e-21	1.45926e-19	36.8175
ILMN_2405254	growth factor receptor bound protein 7	GRB7	2886	NM_001030002	0.804603	7.80042	10.5704	6.40981e-21	1.53634e-19	36.7655
ILMN_1799015	peroxisomal membrane protein 2	PXMP2	5827	NM_018663	-0.844997	9.38947	-10.5699	6.43033e-21	1.54048e-19	36.7623
ILMN_1810836	phosphodiesterase 5A	PDE5A	8654	NM_001083	-1.19444	9.67171	-10.5628	6.74972e-21	1.61454e-19	36.7143
ILMN_2086470	platelet derived growth factor receptor alpha	PDGFRA	5156	NM_006206	-0.857037	10.0591	-10.556	7.06508e-21	1.68741e-19	36.6691
ILMN_1719696	phospholipase D1	PLD1	5337	NM_002662	-0.657342	8.41113	-10.5552	7.10157e-21	1.69366e-19	36.664
ILMN_1659905	FK506 binding protein 10	FKBP10	60681	NM_021939	0.507632	7.00248	10.5552	7.10197e-21	1.69366e-19	36.6639
ILMN_1717163	coagulation factor XIII A chain	F13A1	2162	NM_000129	-1.26353	8.37079	-10.5539	7.16786e-21	1.70765e-19	36.6548
ILMN_1696974	angiogenin	ANG	283	NM_001097577	-0.823185	9.02575	-10.5447	7.62659e-21	1.81237e-19	36.5933
ILMN_1731433	amine oxidase, copper containing 1	AOC1	26	NM_001091	-1.22373	9.79581	-10.5431	7.71116e-21	1.83155e-19	36.5824
ILMN_1780667	POC1 centriolar protein A	POC1A	25886	NM_015426	0.716154	8.11004	10.5375	8.00642e-21	1.89786e-19	36.5452
ILMN_1689976	EGF like repeats and discoidin domains 3	EDIL3	10085	NM_005711	-0.505449	7.0957	-10.5325	8.28466e-21	1.96087e-19	36.5114
ILMN_2402341	mitogen-activated protein kinase 3	MAPK3	5595	NM_001040056	-0.654352	9.89299	-10.5178	9.14701e-21	2.15312e-19	36.4133
ILMN_1727740	synaptotagmin binding cytoplasmic RNA interacting protein	SYNCRIP	10492	NM_006372	0.508576	9.72319	10.5154	9.29552e-21	2.1859e-19	36.3973
ILMN_1747223	FRY like transcription coactivator	FRYL	285527	NM_015030	-0.853847	9.78667	-10.5145	9.35252e-21	2.19822e-19	36.3913
ILMN_1751161	collagen type VII alpha 1 chain	COL7A1	1294	NM_000094	1.24842	8.32222	10.5094	9.68418e-21	2.27278e-19	36.3568
ILMN_1696713	DNA polymerase alpha 2, accessory subunit	POLA2	23649	NM_002689	0.541512	8.07932	10.5092	9.69635e-21	2.27451e-19	36.3555
ILMN_1728224	opioid growth factor receptor	OGFR	11054	NM_007346	0.508051	7.79531	10.5067	9.86205e-21	2.31108e-19	36.3387
ILMN_1727194	calumenin	CALU	813	NM_001219	0.857104	9.35606	10.5053	9.95795e-21	2.3324e-19	36.3292
ILMN_1741475	protein phosphatase 1 regulatory subunit 35	PPP1R35	221908	NM_145030	0.51071	8.80424	10.5023	1.01563e-20	2.37532e-19	36.3096
ILMN_1711838	solute carrier family 25 member 24	SLC25A24	29957	NM_013386	1.16623	7.39681	10.502	1.01821e-20	2.38017e-19	36.3071
ILMN_2075818	zinc finger protein 598	ZNF598	90850	NM_178167	0.563708	9.37547	10.5017	1.01979e-20	2.38271e-19	36.3056
ILMN_1660871	NIMA related kinase 6	NEK6	10783	NM_014397	0.627033	8.13052	10.4933	1.07985e-20	2.52053e-19	36.2489
ILMN_1690523	leucine rich repeat containing 20	LRRC20	55222	NM_018239	0.640847	7.69415	10.4882	1.1174e-20	2.60359e-19	36.2151
ILMN_1674394	adipocyte plasma membrane associated protein	APMAP	57136	NM_020531	0.605557	9.11607	10.4882	1.11763e-20	2.60359e-19	36.2149
ILMN_1815184	abnormal spindle microtubule assembly	ASPM	259266	NM_018136	0.918976	8.77048	10.4877	1.12135e-20	2.61095e-19	36.2116
ILMN_1667199	sulfide quinone reductase-like (yeast)	SQRDL	58472	NM_021199	-0.869274	9.16374	-10.4858	1.13583e-20	2.64208e-19	36.1989
ILMN_1670672	transmembrane protein 37	TMEM37	140738	NM_183240	-0.632916	7.26753	-10.4841	1.14839e-20	2.66475e-19	36.188
ILMN_1687922	retinitis pigmentosa 9 (autosomal dominant)	RP9	6100	NM_203288	0.536172	8.48677	10.4827	1.15994e-20	2.69022e-19	36.1781
ILMN_1739683	leucine rich repeat containing 6	LRRC6	23639	NM_012472	0.510605	7.1202	10.4822	1.1638e-20	2.69784e-19	36.1748
ILMN_1804357	G protein subunit gamma 4	GNG4	2786	NM_001098721	0.965937	7.18826	10.477	1.20506e-20	2.79077e-19	36.1403
ILMN_1712082	glucosaminyl (N-acetyl) transferase 3, mucin type	GCNT3	9245	NM_004751	-1.81209	11.2878	-10.4765	1.20946e-20	2.79959e-19	36.1366
ILMN_3249608	ankyrin repeat and LEM domain containing 2	ANKLE2	23141	NM_015114	0.5008	8.18473	10.4758	1.21494e-20	2.81088e-19	36.1322
ILMN_1711314	nudix hydrolase 5	NUDT5	11164	NM_014142	0.662908	9.3744	10.4712	1.25307e-20	2.89627e-19	36.1016
ILMN_1741942	syntaxin 16	STX16	8675	NM_001001433	0.871351	9.61889	10.4711	1.25401e-20	2.89702e-19	36.1008
ILMN_1694268	hes family bHLH transcription factor 6	HES6	55502	NM_018645	1.07567	9.76305	10.467	1.28946e-20	2.97457e-19	36.0732
ILMN_1711608	single stranded DNA binding protein 2	SSBP2	23635	NM_012446	-0.558299	7.83018	-10.461	1.34277e-20	3.09451e-19	36.0331
ILMN_1676893	adenylate cyclase 3	ADCY3	109	NM_004036	0.553626	10.0988	10.4608	1.34464e-20	3.09732e-19	36.0317
ILMN_2180239	dopey family member 2	DOPEY2	9980	NM_005128	-0.570949	10.0842	-10.4605	1.34719e-20	3.10169e-19	36.0298
ILMN_2188862	growth differentiation factor 15	GDF15	9518	NM_004864	1.58802	9.08161	10.4588	1.36255e-20	3.13552e-19	36.0186
ILMN_1809384	cytochrome P450 family 4 subfamily F member 12	CYP4F12	66002	NM_023944	-1.08857	8.76678	-10.4586	1.36424e-20	3.13788e-19	36.0174
ILMN_2041293	squalene epoxidase	SQLE	6713	NM_003129	1.08901	9.60341	10.4573	1.37674e-20	3.1651e-19	36.0084
ILMN_1796180	cryptochrome circadian clock 2	CRY2	1408	NM_021117	-0.512248	8.45795	-10.4565	1.3842e-20	3.18069e-19	36.003
ILMN_1738095	period circadian clock 2	PER2	8864	NM_022817	-0.629661	9.78978	-10.444	1.5061e-20	3.45409e-19	35.9194
ILMN_1739496	paired related homeobox 1	PRRX1	5396	NM_006902	1.19304	8.08169	10.4407	1.53957e-20	3.52914e-19	35.8977
ILMN_2321153	mucin 4, cell surface associated	MUC4	4585	NM_018406	-1.95892	9.56701	-10.4272	1.68606e-20	3.85372e-19	35.8077
ILMN_1676822	chromosome 2 open reading frame 40	C2orf40	84417	NM_032411	-1.13865	7.51385	-10.4213	1.75464e-20	4.00469e-19	35.7682
ILMN_1670353	RAD51 associated protein 1	RAD51AP1	10635	NM_006479	0.774787	8.4356	10.421	1.75909e-20	4.0129e-19	35.7657
ILMN_1776260	peptidylprolyl isomerase A like 4A	PPIAL4A	653505	NM_001143883	0.59215	10.8216	10.4198	1.77306e-20	4.04281e-19	35.7578
ILMN_1791890	spondin 1	SPON1	10418	NM_006108	-1.32906	9.70068	-10.4181	1.79347e-20	4.08738e-19	35.7465
ILMN_2328378	oxysterol binding protein like 3	OSBPL3	26031	NM_145322	0.534614	7.6294	10.408	1.91932e-20	4.36789e-19	35.6793
ILMN_1774823	ribosomal protein L34	RPL34	6164	NM_033625	0.748962	9.02514	10.4049	1.96084e-20	4.45379e-19	35.6581
ILMN_2402806	transient receptor potential cation channel subfamily C member 4 associated protein	TRPC4AP	26133	NM_015638	0.541321	8.63457	10.3922	2.1348e-20	4.83963e-19	35.574
ILMN_1798620	PQ loop repeat containing 1	PQLC1	80148	NM_025078	-0.624032	10.3103	-10.3887	2.18696e-20	4.95076e-19	35.5501
ILMN_2228845	C-C motif chemokine ligand 28	CCL28	56477	NM_148672	-0.717387	7.46129	-10.3814	2.29627e-20	5.19573e-19	35.5018
ILMN_2054607	cytochrome P450 family 4 subfamily V member 2	CYP4V2	285440	NM_207352	-0.713424	9.30978	-10.3799	2.31976e-20	5.24636e-19	35.4917
ILMN_2122420	3-hydroxymethyl-3-methylglutaryl-CoA lyase	HMGCL	3155	NM_000191	-0.503796	8.41771	-10.3729	2.43194e-20	5.49219e-19	35.4449
ILMN_1786601	PLAG1 like zinc finger 2	PLAGL2	5326	NM_002657	0.77157	8.65219	10.3665	2.53871e-20	5.72512e-19	35.4024
ILMN_2391861	glutathione S-transferase mu 1	GSTM1	2944	NM_000561	-1.02424	10.1893	-10.3642	2.57943e-20	5.81416e-19	35.3866
ILMN_1744963	endoplasmic reticulum oxidoreductase 1 alpha	ERO1A	30001	NM_014584	0.77614	8.48196	10.3563	2.7187e-20	6.11062e-19	35.3346
ILMN_1722276	platelet activating factor acetylhydrolase 1b regulatory subunit 1	PAFAH1B1	5048	NM_000430	-0.5261	9.83702	-10.3544	2.7551e-20	6.18948e-19	35.3214
ILMN_1791545	keratin 23	KRT23	25984	NM_015515	0.955707	6.89715	10.3536	2.76942e-20	6.21525e-19	35.3163
ILMN_2400947	CUGBP, Elav-like family member 2	CELF2	10659	NM_006561	-0.572274	7.56667	-10.3535	2.77051e-20	6.21525e-19	35.3159
ILMN_2056975	hypoxanthine phosphoribosyltransferase 1	HPRT1	3251	NM_000194	0.61543	10.3389	10.3528	2.78414e-20	6.24285e-19	35.311
ILMN_3250257	activin A receptor like type 1	ACVRL1	94	NM_000020	-1.05437	10.0772	-10.3503	2.8308e-20	6.34087e-19	35.2945
ILMN_1673409	MIR503 host gene	MIR503HG	84848	NR_024607	0.502937	6.87874	10.3504	2.82986e-20	6.34087e-19	35.2949
ILMN_1750321	tetratricopeptide repeat and ankyrin repeat containing 1	TRANK1	9881	NM_014831	-0.505389	7.75146	-10.3457	2.92136e-20	6.53506e-19	35.2634
ILMN_1849013	interleukin 6 signal transducer	IL6ST	3572	AB074172	-0.731803	9.67741	-10.3366	3.1055e-20	6.93385e-19	35.2028
ILMN_1703330	fem-1 homolog C	FEM1C	56929	NM_020177	-0.523944	9.53805	-10.3316	3.211e-20	7.15928e-19	35.1698
ILMN_1661825	TNF receptor superfamily member 6b	TNFRSF6B	8771	NM_003823	0.785366	6.86655	10.3294	3.25981e-20	7.26126e-19	35.1548
ILMN_2390853	cathepsin H	CTSH	1512	NM_004390	0.799352	10.4816	10.3209	3.45099e-20	7.66904e-19	35.0984
ILMN_1784287	transforming growth factor beta receptor 3	TGFBR3	7049	NM_003243	-1.12458	9.5429	-10.3188	3.49899e-20	7.77207e-19	35.0847
ILMN_1786105	pterin-4 alpha-carbinolamine dehydratase 1	PCBD1	5092	NM_000281	0.566155	9.26763	10.3113	3.68079e-20	8.16055e-19	35.0346
ILMN_1720865	oxysterol binding protein like 7	OSBPL7	114881	NM_145798	-0.738964	8.9844	-10.3084	3.7542e-20	8.30772e-19	35.015
ILMN_1702396	protein kinase C and casein kinase substrate in neurons 2	PACSIN2	11252	NM_007229	-0.670888	10.2906	-10.293	4.16242e-20	9.18101e-19	34.9128
ILMN_2196550	KIAA0226 like	KIAA0226L	80183	NM_025113	1.10495	8.10191	10.2899	4.25048e-20	9.3665e-19	34.8921
ILMN_1803686	adenosine deaminase	ADA	100	NM_000022	0.65323	7.63419	10.2897	4.25582e-20	9.3739e-19	34.8908
ILMN_2359453	ERGIC and golgi 3	ERGIC3	51614	NM_198398	0.583447	11.1479	10.289	4.27668e-20	9.41546e-19	34.886
ILMN_1687958	solute carrier family 25 member 22	SLC25A22	79751	NM_024698	0.642429	7.39505	10.2865	4.35005e-20	9.56809e-19	34.8692
ILMN_1778964	chloride intracellular channel 5	CLIC5	53405	NM_016929	-1.07482	8.21256	-10.2856	4.37525e-20	9.61457e-19	34.8634
ILMN_2330861	structural maintenance of chromosomes 4	SMC4	10051	NM_001002800	0.540083	9.67216	10.2823	4.47455e-20	9.82364e-19	34.8412
ILMN_1765621	hepatoma-derived growth factor	HDGF	3068	NM_004494	0.621568	8.7469	10.2789	4.57605e-20	1.00325e-18	34.819
ILMN_1691949	THO complex 3 pseudogene	LOC728554	728554	NR_003615	0.811379	10.1302	10.278	4.60547e-20	1.00877e-18	34.8127
ILMN_1769394	phospholipase C delta 1	PLCD1	5333	NM_006225	-0.654065	7.61884	-10.2735	4.74737e-20	1.03793e-18	34.7826
ILMN_1793002	chromosome 20 open reading frame 196	C20orf196	149840	NM_152504	0.508205	7.13494	10.264	5.05891e-20	1.10298e-18	34.7197
ILMN_1653115	enoyl-CoA hydratase 1	ECH1	1891	NM_001398	-0.794428	10.7421	-10.259	5.23033e-20	1.1393e-18	34.6867
ILMN_1780132	pellino E3 ubiquitin protein ligase family member 2	PELI2	57161	NM_021255	-0.550387	8.05968	-10.2557	5.34997e-20	1.16429e-18	34.6643
ILMN_1767848	protein-L-isoaspartate (D-aspartate) O-methyltransferase domain containing 2	PCMTD2	55251	NM_018257	0.578423	8.58207	10.2539	5.41224e-20	1.17676e-18	34.6528
ILMN_1701386	STE20-related kinase adaptor beta	STRADB	55437	NM_018571	-0.675643	8.91954	-10.2508	5.52604e-20	1.19929e-18	34.6322
ILMN_1728934	protein regulator of cytokinesis 1	PRC1	9055	NM_199413	0.849999	9.31956	10.2485	5.61508e-20	1.2175e-18	34.6164
ILMN_1697925	apolipoprotein B receptor	APOBR	55911	NM_018690	-0.618105	7.47254	-10.2439	5.7878e-20	1.2538e-18	34.5864
ILMN_1653429	solute carrier family 35 member A3	SLC35A3	23443	NM_012243	-0.828064	10.3554	-10.238	6.02211e-20	1.30337e-18	34.5471
ILMN_1698487	succinate dehydrogenase complex subunit D	SDHD	6392	NM_003002	-0.660017	10.9949	-10.2328	6.237e-20	1.34864e-18	34.5124
ILMN_1808508	KIT ligand	KITLG	4254	NM_000899	-0.744002	8.20607	-10.2175	6.91314e-20	1.49212e-18	34.4105
ILMN_2056479	glutaredoxin 3	GLRX3	10539	NM_006541	0.570119	9.56295	10.2172	6.92416e-20	1.49381e-18	34.4089
ILMN_1790537	RecQ mediated genome instability 2	RMI2	116028	NM_152308	0.642955	8.28565	10.2104	7.24985e-20	1.5591e-18	34.3634
ILMN_1658289	WD repeat domain 54	WDR54	84058	NM_032118	0.583813	8.30493	10.2104	7.24861e-20	1.5591e-18	34.3636
ILMN_1808226	regulator of G-protein signaling 16	RGS16	6004	NM_002928	0.633871	6.97452	10.2075	7.39049e-20	1.5879e-18	34.3444
ILMN_1727288	envoplakin	EVPL	2125	NM_001988	0.689873	7.78259	10.1994	7.80562e-20	1.67329e-18	34.2903
ILMN_1775224	nitric oxide synthase 3	NOS3	4846	NM_000603	0.603054	7.09687	10.1979	7.88029e-20	1.68815e-18	34.2809
ILMN_1672486	transcription factor 7 like 2	TCF7L2	6934	NM_030756	-0.609887	8.10962	-10.1951	8.02993e-20	1.71904e-18	34.2623
ILMN_1772627	neuron specific gene family member 1	NSG1	27065	NM_001040101	-0.68967	7.75697	-10.1944	8.06874e-20	1.72656e-18	34.2575
ILMN_1810716	GDNF family receptor alpha 3	GFRA3	2676	NM_001496	-0.552552	6.96327	-10.1908	8.26463e-20	1.76688e-18	34.2338
ILMN_1907042	chromosome 1 open reading frame 132	C1orf132	100128537	AK123264	-0.535509	7.41949	-10.1868	8.48882e-20	1.81154e-18	34.2073
ILMN_2283325	wntless Wnt ligand secretion mediator	WLS	79971	NM_024911	-0.686419	10.0743	-10.1855	8.56398e-20	1.82675e-18	34.1985
ILMN_1654118	BCL2 like 1	BCL2L1	598	NM_138578	0.682858	10.4227	10.1848	8.60543e-20	1.83476e-18	34.1937
ILMN_1693045	transmembrane p24 trafficking protein 1	TMED1	11018	NM_006858	0.509216	8.60864	10.1846	8.61456e-20	1.83588e-18	34.1927
ILMN_1766125	lon peptidase 1, mitochondrial	LONP1	9361	NM_004793	0.540578	8.81947	10.1784	8.98387e-20	1.91287e-18	34.1511
ILMN_1665583	tubulin beta class I	TUBB	203068	NM_178014	0.651707	9.03783	10.178	9.00565e-20	1.91492e-18	34.1487
ILMN_2384237	signal transducing adaptor family member 2	STAP2	55620	NM_017720	-0.692049	8.13307	-10.1773	9.04954e-20	1.92338e-18	34.1439
ILMN_1717809	ring finger protein 24	RNF24	11237	NM_007219	0.537581	7.6175	10.1753	9.16952e-20	1.94626e-18	34.1309
ILMN_1738263	phosphatidylinositol glycan anchor biosynthesis class U	PIGU	128869	NM_080476	0.692214	9.08322	10.1725	9.34561e-20	1.98097e-18	34.1121
ILMN_1813530	angiotensinogen	AGT	183	NM_000029	0.842624	7.49754	10.1714	9.41054e-20	1.99384e-18	34.1052
ILMN_2357134	sphingosine kinase 1	SPHK1	8877	NM_021972	0.527835	6.85241	10.1673	9.67462e-20	2.04795e-18	34.0778
ILMN_1804007	nanos C2HC-type zinc finger 3	NANOS3	342977	NM_001098622	0.634349	6.93706	10.1668	9.71008e-20	2.05454e-18	34.0742
ILMN_1754969	LIM and cysteine rich domains 1	LMCD1	29995	NM_014583	0.762405	8.12525	10.1632	9.94297e-20	2.10194e-18	34.0507
ILMN_1813846	purinergic receptor P2X 4	P2RX4	5025	NM_002560	-0.590876	8.39252	-10.1561	1.04277e-19	2.20244e-18	34.0036
ILMN_1659027	solute carrier family 2 member 1	SLC2A1	6513	NM_006516	1.16038	9.44535	10.1543	1.05559e-19	2.22852e-18	33.9915
ILMN_1708798	ELL associated factor 2	EAF2	55840	NM_018456	-0.554558	7.66676	-10.1539	1.05856e-19	2.23379e-18	33.9887
ILMN_2096372	aldehyde dehydrogenase 1 family member A1	ALDH1A1	216	NM_000689	-1.3842	10.4754	-10.1528	1.06591e-19	2.2483e-18	33.9819
ILMN_1720513	SET binding protein 1	SETBP1	26040	NM_015559	-0.886627	8.07522	-10.1489	1.09421e-19	2.3049e-18	33.9559
ILMN_2371964	mitochondrial ribosomal protein S12	MRPS12	6183	NM_033363	0.615859	10.7964	10.1443	1.12838e-19	2.37477e-18	33.9255
ILMN_2166384	importin 5	IPO5	3843	NM_002271	0.526956	7.92131	10.1399	1.1625e-19	2.44439e-18	33.896
ILMN_3239254	urothelial cancer associated 1 (non-protein coding)	UCA1	652995	NR_015379	0.799599	7.03404	10.1343	1.20681e-19	2.53533e-18	33.859
ILMN_1801307	tumor necrosis factor superfamily member 10	TNFSF10	8743	NM_003810	-0.889089	9.62675	-10.1302	1.24052e-19	2.60497e-18	33.8317
ILMN_1683146	ferritin heavy chain 1	FTH1	2495	NM_002032	-0.724885	10.9083	-10.1296	1.24521e-19	2.61368e-18	33.828
ILMN_1806951	cleavage stimulation factor subunit 3	CSTF3	1479	NM_001033506	0.563327	7.54473	10.1279	1.25933e-19	2.64213e-18	33.8168
ILMN_2383305	G-patch domain containing 4	GPATCH4	54865	NM_182679	0.531809	8.36966	10.1243	1.29018e-19	2.70325e-18	33.7929
ILMN_1719433	CD1d molecule	CD1D	912	NM_001766	-0.726127	7.85733	-10.1209	1.32003e-19	2.76457e-18	33.7702
ILMN_2375484	cytoplasmic polyadenylation element binding protein 2	CPEB2	132864	NM_182646	-0.512385	7.86827	-10.1207	1.32163e-19	2.7667e-18	33.769
ILMN_1796316	matrix metallopeptidase 9	MMP9	4318	NM_004994	1.35308	8.48143	10.1182	1.344e-19	2.81229e-18	33.7524
ILMN_1710644	MARVEL domain containing 3	MARVELD3	91862	NM_001017967	-0.825858	8.92148	-10.116	1.36376e-19	2.85238e-18	33.738
ILMN_1778650	villin like	VILL	50853	NM_015873	-0.648992	7.66833	-10.0995	1.52301e-19	3.17984e-18	33.6286
ILMN_2049727	oxidative stress responsive serine rich 1	OSER1	51526	NM_016470	0.583192	9.72947	10.0975	1.54314e-19	3.21759e-18	33.6156
ILMN_1778723	junction adhesion molecule like	JAML	120425	NM_153206	-0.674823	7.95153	-10.094	1.57987e-19	3.29127e-18	33.5924
ILMN_3238058	mannosyl (alpha-1,6-)-glycoprotein beta-1,6-N-acetyl-glucosaminyltransferase	MGAT5	4249	NM_002410	0.656428	10.5919	10.0936	1.58477e-19	3.30002e-18	33.5893
ILMN_1745885	RNA polymerase II subunit F	POLR2F	5435	NM_021974	0.557138	10.4767	10.0847	1.68096e-19	3.49265e-18	33.531
ILMN_2366634	pyruvate kinase, muscle	PKM	5315	NM_182471	0.760697	9.72717	10.0806	1.72795e-19	3.58713e-18	33.5037
ILMN_1668283	hyaluronoglucosaminidase 2	HYAL2	8692	NM_003773	0.568705	7.96081	10.0785	1.75266e-19	3.63683e-18	33.4896
ILMN_1710676	F-box protein 5	FBXO5	26271	NM_012177	0.661034	8.28613	10.0735	1.81172e-19	3.75773e-18	33.4568
ILMN_1654946	zinc finger and SCAN domain containing 18	ZSCAN18	65982	NM_023926	-0.809857	9.25194	-10.0726	1.82294e-19	3.77935e-18	33.4507
ILMN_1683562	small nuclear ribonucleoprotein polypeptide G	SNRPG	6637	NM_003096	0.569256	12.0713	10.0696	1.85969e-19	3.85317e-18	33.4309
ILMN_1790352	phosphatidylinositol glycan anchor biosynthesis class Z	PIGZ	80235	NM_025163	-1.14807	8.4421	-10.0667	1.89566e-19	3.92323e-18	33.412
ILMN_1661599	DNA damage inducible transcript 4	DDIT4	54541	NM_019058	1.09511	9.87229	10.0651	1.91664e-19	3.96318e-18	33.4011
ILMN_2249018	leucine rich repeat containing 26	LRRC26	389816	NM_001013653	-1.60121	9.8641	-10.0639	1.93144e-19	3.99204e-18	33.3935
ILMN_2059689	transmembrane protein 54	TMEM54	113452	NM_033504	-0.953755	10.6597	-10.0586	2.00219e-19	4.13286e-18	33.3579
ILMN_1803647	family with sequence similarity 162 member A	FAM162A	26355	NM_014367	-0.902044	9.47033	-10.0411	2.25025e-19	4.62068e-18	33.2423
ILMN_1728478	C-X-C motif chemokine ligand 16	CXCL16	58191	NM_022059	0.710638	9.58835	10.0324	2.3844e-19	4.88978e-18	33.1849
ILMN_1758811	inositol monophosphatase 1	IMPA1	3612	NM_005536	-0.71149	9.35636	-10.0304	2.41566e-19	4.94744e-18	33.1721
ILMN_1692674	naked cuticle homolog 1	NKD1	85407	NM_033119	0.987389	7.03077	10.0303	2.41786e-19	4.94982e-18	33.1712
ILMN_2409220	hyaluronan mediated motility receptor	HMMR	3161	NM_012484	0.850621	8.27958	10.0299	2.42348e-19	4.95917e-18	33.1689
ILMN_2115005	FYVE, RhoGEF and PH domain containing 2	FGD2	221472	NM_173558	-0.706228	8.71392	-10.0229	2.53967e-19	5.19469e-18	33.1225
ILMN_1719906	hydroxyacyl-CoA dehydrogenase	HADH	3033	NM_005327	-0.669644	11.2348	-10.0221	2.55414e-19	5.22202e-18	33.1169
ILMN_1723895	general transcription factor IIIC subunit 5	GTF3C5	9328	NM_012087	0.500835	8.07691	10.016	2.65955e-19	5.43284e-18	33.0769
ILMN_1678165	LSM7 homolog, U6 small nuclear RNA and mRNA degradation associated	LSM7	51690	NM_016199	0.603008	10.3699	10.0104	2.76136e-19	5.63594e-18	33.0397
ILMN_1696806	catenin delta 1	CTNND1	1500	NM_001085458	-0.549495	7.86089	-10.0006	2.94808e-19	6.00408e-18	32.9749
ILMN_1756550	nucleoporin 62 C-terminal like	NUP62CL	54830	NM_017681	0.582379	7.60108	9.99972	2.96462e-19	6.03516e-18	32.9694
ILMN_1777564	MAD2 mitotic arrest deficient-like 1 (yeast)	MAD2L1	4085	NM_002358	1.02789	8.98381	9.99932	2.97248e-19	6.04857e-18	32.9668
ILMN_2201580	glutathione S-transferase mu 2 (muscle)	GSTM2	2946	NM_000848	-1.22545	9.88163	-9.99357	3.08867e-19	6.27419e-18	32.9288
ILMN_1808537	leucine rich repeat containing 66	LRRC66	339977	NM_001024611	-0.572277	7.23648	-9.99003	3.1623e-19	6.41549e-18	32.9055
ILMN_2048414	UDP glucuronosyltransferase family 2 member B15	UGT2B15	7366	NM_001076	-1.73073	8.11188	-9.98886	3.18716e-19	6.46316e-18	32.8977
ILMN_1704353	immunoglobulin superfamily member 3	IGSF3	3321	NM_001542	-0.616899	8.62042	-9.98416	3.28839e-19	6.65298e-18	32.8668
ILMN_1795835	long intergenic non-protein coding RNA 936	LINC00936	338758	NR_028138	-0.564545	8.14943	-9.98167	3.34341e-19	6.75683e-18	32.8504
ILMN_1791302	EF-hand domain containing 2	EFHC2	80258	NM_025184	-0.518456	7.03932	-9.9791	3.40114e-19	6.86469e-18	32.8334
ILMN_1783131	sterile alpha motif domain containing 13	SAMD13	148418	NM_001010971	-0.684799	7.64765	-9.97859	3.41274e-19	6.88517e-18	32.8301
ILMN_1713829	prostaglandin E synthase	PTGES	9536	NM_004878	0.628919	7.28385	9.97167	3.57366e-19	7.19754e-18	32.7845
ILMN_1715068	aquaporin 9	AQP9	366	NM_020980	1.06802	7.22727	9.96665	3.69531e-19	7.43305e-18	32.7513
ILMN_2218277	ribosomal protein S2	RPS2	6187	NM_002952	0.582911	12.5167	9.96118	3.83235e-19	7.69561e-18	32.7153
ILMN_1745034	solute carrier family 11 member 2	SLC11A2	4891	NM_000617	0.747738	9.62608	9.96069	3.84486e-19	7.71746e-18	32.7121
ILMN_1722798	phospholipase C delta 3	PLCD3	113026	NM_133373	-0.655606	7.77117	-9.95759	3.92489e-19	7.87475e-18	32.6917
ILMN_1718853	ubiquinol-cytochrome c reductase core protein II	UQCRC2	7385	NM_003366	-0.5433	10.5529	-9.9554	3.98253e-19	7.98025e-18	32.6773
ILMN_1664292	zinc finger protein 415	ZNF415	55786	NM_018355	-0.527035	7.50102	-9.95528	3.98572e-19	7.98327e-18	32.6765
ILMN_1766914	microfibrillar associated protein 4	MFAP4	4239	NM_002404	-1.30305	10.0888	-9.9471	4.20873e-19	8.4228e-18	32.6226
ILMN_2131293	ALG1, chitobiosyldiphosphodolichol beta-mannosyltransferase like	ALG1L	200810	NM_001015050	0.553374	7.11105	9.94432	4.28737e-19	8.57656e-18	32.6043
ILMN_1805064	small Cajal body-specific RNA 9	SCARNA9	619383	NR_002569	-1.22261	8.83337	-9.93964	4.42296e-19	8.84405e-18	32.5735
ILMN_1658995	acyl-CoA thioesterase 9	ACOT9	23597	NM_001033583	0.519024	8.37917	9.93904	4.44063e-19	8.87562e-18	32.5695
ILMN_1726786	trinucleotide repeat containing 6B	TNRC6B	23112	NM_015088	-0.602598	9.11101	-9.93841	4.45916e-19	8.9089e-18	32.5654
ILMN_1811049	POU class 2 associating factor 1	POU2AF1	5450	NM_006235	-0.763872	7.58565	-9.9373	4.49224e-19	8.95985e-18	32.5581
ILMN_3188106	cytohesin 2	CYTH2	9266	NM_017457	0.694014	7.79926	9.93526	4.55363e-19	9.07847e-18	32.5446
ILMN_1815057	platelet derived growth factor receptor beta	PDGFRB	5159	NM_002609	0.958674	9.70796	9.92921	4.74052e-19	9.43912e-18	32.5048
ILMN_1811433	ribosomal protein L8	RPL8	6132	NM_033301	0.572414	7.50369	9.92613	4.83886e-19	9.62683e-18	32.4845
ILMN_1792997	neuroplastin	NPTN	27020	NM_012428	-0.560367	10.8741	-9.91629	5.16597e-19	1.02517e-17	32.4198
ILMN_2073758	matrix metallopeptidase 12	MMP12	4321	NM_002426	1.69987	9.35826	9.91128	5.34095e-19	1.05812e-17	32.3868
ILMN_1740291	DNA polymerase theta	POLQ	10721	NM_199420	0.604879	7.88957	9.91029	5.37615e-19	1.06465e-17	32.3803
ILMN_1738093	ring finger protein, transmembrane 2	RNFT2	84900	NM_032814	0.502535	7.13629	9.88583	6.32505e-19	1.24682e-17	32.2195
ILMN_1709257	ripply transcriptional repressor 3	RIPPLY3	53820	NM_018962	0.61691	6.87041	9.88403	6.4008e-19	1.2607e-17	32.2077
ILMN_1693941	immunoglobulin superfamily member 9	IGSF9	57549	NM_020789	-0.537828	7.32518	-9.88383	6.40951e-19	1.26189e-17	32.2064
ILMN_1676026	mitochondrial ribosomal protein S26	MRPS26	64949	NM_030811	0.540979	8.95592	9.8794	6.60082e-19	1.29847e-17	32.1773
ILMN_1807042	myristoylated alanine rich protein kinase C substrate	MARCKS	4082	NM_002356	-0.539816	12.0667	-9.87595	6.75398e-19	1.3275e-17	32.1546
ILMN_1800390	zinc finger protein 511	ZNF511	118472	NM_145806	0.590267	9.49933	9.87586	6.75796e-19	1.32773e-17	32.154
ILMN_1777721	microtubule associated protein RP/EB family member 1	MAPRE1	22919	NM_012325	0.511406	10.8735	9.87559	6.77004e-19	1.32955e-17	32.1522
ILMN_1782247	lysine acetyltransferase 2A	KAT2A	2648	NM_021078	0.663854	9.16078	9.87374	6.85353e-19	1.34539e-17	32.1401
ILMN_2131861	suppressor of cytokine signaling 2	SOCS2	8835	NM_003877	-0.831036	9.41749	-9.86228	7.39522e-19	1.44992e-17	32.0648
ILMN_1898518	GDNF family receptor alpha 1	GFRA1	2674	BX648964	-0.863412	7.50351	-9.86218	7.40043e-19	1.45034e-17	32.0641
ILMN_2106902	forkhead box N3	FOXN3	1112	NM_005197	-0.659635	10.5266	-9.85382	7.82223e-19	1.53237e-17	32.0093
ILMN_2331082	membrane spanning 4-domains A7	MS4A7	58475	NM_206938	-0.970711	9.21055	-9.8532	7.85481e-19	1.53811e-17	32.0052
ILMN_1677636	cartilage oligomeric matrix protein	COMP	1311	NM_000095	1.33779	7.05981	9.84997	8.02484e-19	1.57011e-17	31.984
ILMN_1674661	cold inducible RNA binding protein	CIRBP	1153	NM_001280	-0.59565	10.892	-9.84564	8.25859e-19	1.61384e-17	31.9556
ILMN_1723418	carboxyl ester lipase	CEL	1056	NM_001807	1.5885	7.67712	9.84061	8.53892e-19	1.66655e-17	31.9225
ILMN_1761946	prominin 2	PROM2	150696	NM_144707	-1.19108	8.7548	-9.82849	9.25349e-19	1.80378e-17	31.843
ILMN_2085236	sorting nexin 24	SNX24	28966	NM_014035	-0.521417	7.53965	-9.8273	9.32662e-19	1.81729e-17	31.8352
ILMN_1668345	out at first homolog	OAF	220323	NM_178507	-0.638637	10.4644	-9.82323	9.5816e-19	1.86543e-17	31.8085
ILMN_1801939	cyclin B2	CCNB2	9133	NM_004701	0.861521	8.92112	9.82224	9.64496e-19	1.87622e-17	31.802
ILMN_2189675	histidine rich carboxyl terminus 1	HRCT1	646962	NM_001039792	-0.850682	7.53222	-9.81872	9.87215e-19	1.91805e-17	31.779
ILMN_1713993	UBA domain containing 2	UBAC2	337867	NM_177967	0.613504	9.29905	9.81112	1.03822e-18	2.01467e-17	31.7291
ILMN_2198239	homogentisate 1,2-dioxygenase	HGD	3081	NM_000187	-0.772484	7.78631	-9.80954	1.04914e-18	2.03501e-17	31.7188
ILMN_1703433	phospholipid scramblase 3	PLSCR3	57048	NM_020360	0.667443	9.34987	9.80504	1.0809e-18	2.09576e-17	31.6893
ILMN_1815719	phospholipase C gamma 2	PLCG2	5336	NM_002661	-0.777981	8.79569	-9.7919	1.17915e-18	2.27973e-17	31.6032
ILMN_1718173	cadherin related family member 2	CDHR2	54825	NM_017675	-0.857079	7.67006	-9.79161	1.18147e-18	2.28327e-17	31.6012
ILMN_1695414	anti-silencing function 1B histone chaperone	ASF1B	55723	NM_018154	0.755573	7.72897	9.77859	1.28783e-18	2.48071e-17	31.516
ILMN_1683475	translocase of outer mitochondrial membrane 40	TOMM40	10452	NM_006114	0.697385	10.121	9.77665	1.30449e-18	2.50974e-17	31.5032
ILMN_1710124	CKLF like MARVEL transmembrane domain containing 8	CMTM8	152189	NM_178868	0.642605	9.19662	9.77298	1.33651e-18	2.56715e-17	31.4793
ILMN_1778104	acyl-CoA dehydrogenase, C-4 to C-12 straight chain	ACADM	34	NM_000016	-0.824904	9.51674	-9.77237	1.34189e-18	2.57646e-17	31.4753
ILMN_2331636	acetyl-CoA carboxylase alpha	ACACA	31	NM_198836	0.50637	9.0109	9.77086	1.35544e-18	2.6014e-17	31.4653
ILMN_2381899	optineurin	OPTN	10133	NM_001008213	-0.618495	9.7242	-9.77055	1.35817e-18	2.60559e-17	31.4634
ILMN_2415926	THO complex 3	THOC3	84321	NM_032361	0.633823	7.9017	9.76878	1.37422e-18	2.63531e-17	31.4517
ILMN_1666109	myoglobin	MB	4151	NM_005368	-0.772267	7.38037	-9.75566	1.49882e-18	2.86611e-17	31.3659
ILMN_1742544	myocyte enhancer factor 2C	MEF2C	4208	NM_002397	-0.506038	7.52019	-9.75456	1.50973e-18	2.88465e-17	31.3587
ILMN_2165975	carboxylesterase 3	CES3	23491	NM_024922	-0.546838	7.21033	-9.7521	1.53449e-18	2.93077e-17	31.3426
ILMN_1790461	ubiquinol-cytochrome c reductase complex assembly factor 2	UQCC2	84300	NM_032340	0.53337	9.32273	9.74969	1.55912e-18	2.97182e-17	31.3268
ILMN_1654324	hes related family bHLH transcription factor with YRPW motif-like	HEYL	26508	NM_014571	0.679603	7.89518	9.74745	1.58238e-18	3.01493e-17	31.3122
ILMN_2101832	lysosomal protein transmembrane 4 beta	LAPTM4B	55353	NM_018407	0.958238	10.1753	9.74103	1.65102e-18	3.1394e-17	31.2702
ILMN_1806634	nicotinamide nucleotide transhydrogenase	NNT	23530	NM_012343	-0.549306	9.56003	-9.73952	1.66763e-18	3.16971e-17	31.2603
ILMN_2375879	vascular endothelial growth factor A	VEGFA	7422	NM_003376	0.746759	7.70488	9.72592	1.82445e-18	3.45389e-17	31.1714
ILMN_1810172	secreted frizzled related protein 4	SFRP4	6424	NM_003014	1.46687	7.41651	9.72102	1.88441e-18	3.56312e-17	31.1394
ILMN_1679051	protein tyrosine phosphatase, receptor type R	PTPRR	5801	NM_002849	-0.93357	8.0007	-9.71516	1.95879e-18	3.69786e-17	31.1011
ILMN_1653200	solute carrier family 22 member 17	SLC22A17	51310	NM_016609	-0.666354	8.00972	-9.71452	1.96714e-18	3.71214e-17	31.0969
ILMN_1737396	proteasome 26S subunit, non-ATPase 14	PSMD14	10213	NM_005805	0.593128	10.1419	9.70904	2.03966e-18	3.84438e-17	31.0611
ILMN_1657347	podocalyxin like 2	PODXL2	50512	NM_015720	0.618839	7.68814	9.70301	2.12251e-18	3.99258e-17	31.0217
ILMN_2129161	leucine rich repeat containing 32	LRRC32	2615	NM_005512	0.761583	8.46906	9.70074	2.15456e-18	4.04966e-17	31.0068
ILMN_1718336	chromosome 7 open reading frame 50	C7orf50	84310	NM_032350	0.616877	10.2985	9.70005	2.16434e-18	4.06642e-17	31.0024
ILMN_1686981	sulfatase 2	SULF2	55959	NM_018837	0.651598	7.93823	9.69232	2.27761e-18	4.26566e-17	30.9519
ILMN_1806310	APOBEC1 complementation factor	A1CF	29974	NM_014576	-1.11557	9.32788	-9.69083	2.30016e-18	4.30449e-17	30.9422
ILMN_1729417	glucosamine (UDP-N-acetyl)-2-epimerase/N-acetylmannosamine kinase	GNE	10020	NM_005476	-1.08441	10.233	-9.68982	2.31546e-18	4.328e-17	30.9356
ILMN_2339835	prostaglandin-endoperoxide synthase 1	PTGS1	5742	NM_080591	-1.33008	8.80953	-9.68824	2.33974e-18	4.37165e-17	30.9253
ILMN_2367239	regulator of calcineurin 1	RCAN1	1827	NM_203417	-0.637589	9.5901	-9.68414	2.40391e-18	4.48799e-17	30.8985
ILMN_3308265	microRNA 302c	MIR302C	442895	NR_029858	0.560013	6.90048	9.68315	2.41969e-18	4.51567e-17	30.892
ILMN_1903159	protein phosphatase, Mg2+/Mn2+ dependent 1A	PPM1A	5494	AK124299	-0.635612	8.95356	-9.6818	2.44141e-18	4.55261e-17	30.8832
ILMN_1730710	adenosine A3 receptor	ADORA3	140	NM_000677	-0.565838	7.28912	-9.6784	2.4968e-18	4.64857e-17	30.861
ILMN_2041327	mitochondrial ribosomal protein L37	MRPL37	51253	NM_016491	0.521648	10.4181	9.67523	2.54958e-18	4.73751e-17	30.8403
ILMN_1673941	RNA binding motif protein 24	RBM24	221662	NM_153020	-0.514037	7.04438	-9.67379	2.57379e-18	4.77875e-17	30.831
ILMN_2067269	reversion inducing cysteine rich protein with kazal motifs	RECK	8434	NM_021111	-0.649153	8.02089	-9.67185	2.60702e-18	4.83854e-17	30.8183
ILMN_1767481	ATP23 metallopeptidase and ATP synthase assembly factor homolog	ATP23	91419	NM_033276	-0.602827	8.75183	-9.67035	2.63294e-18	4.8809e-17	30.8085
ILMN_2391551	proline and serine rich 1	PROSER1	80209	NM_025138	0.69502	9.46177	9.66929	2.65142e-18	4.90938e-17	30.8016
ILMN_1715991	serum deprivation response	SDPR	8436	NM_004657	-1.26222	8.58443	-9.66196	2.78266e-18	5.14635e-17	30.7538
ILMN_2110751	cholinergic receptor nicotinic alpha 5 subunit	CHRNA5	1138	NM_000745	-0.852076	10.865	-9.66141	2.79284e-18	5.16072e-17	30.7502
ILMN_1751330	RANBP2-type and C3HC4-type zinc finger containing 1	RBCK1	10616	NM_031229	0.520943	9.10991	9.66128	2.79508e-18	5.16124e-17	30.7494
ILMN_1774685	interleukin 24	IL24	11009	NM_006850	0.915498	6.91295	9.66085	2.80317e-18	5.17415e-17	30.7465
ILMN_1700413	MAF bZIP transcription factor F	MAFF	23764	NM_012323	0.545251	6.83848	9.64999	3.01114e-18	5.54936e-17	30.6757
ILMN_2092589	BMP/retinoic acid inducible neural specific 3	BRINP3	339479	NM_199051	-0.583613	7.02855	-9.64966	3.01765e-18	5.55919e-17	30.6736
ILMN_2409520	potassium voltage-gated channel subfamily Q member 1	KCNQ1	3784	NM_000218	0.549513	7.15892	9.64854	3.03992e-18	5.59588e-17	30.6663
ILMN_1797342	formin binding protein 1	FNBP1	23048	NM_015033	-0.989182	10.2932	-9.64648	3.0816e-18	5.66817e-17	30.6529
ILMN_1688702	praja ring finger ubiquitin ligase 2	PJA2	9867	NM_014819	-0.724069	11.289	-9.64389	3.13458e-18	5.76338e-17	30.636
ILMN_2255310	ribosomal protein S15a	RPS15A	6210	NM_001019	0.654764	10.7542	9.63926	3.2316e-18	5.93485e-17	30.6058
ILMN_2103685	DEP domain containing 1B	DEPDC1B	55789	NM_018369	0.611876	7.652	9.62584	3.53038e-18	6.46849e-17	30.5184
ILMN_3268228	SATB2 antisense RNA 1	SATB2-AS1	150538	NR_026830	-1.22932	8.30514	-9.61797	3.71804e-18	6.80441e-17	30.4672
ILMN_1802192	chromosome 10 open reading frame 99	C10orf99	387695	NM_207373	-1.75982	10.4943	-9.61452	3.80343e-18	6.95262e-17	30.4447
ILMN_3301749	sphingolipid transporter 2	SPNS2	124976	NM_001124758	0.743677	7.58314	9.61435	3.80784e-18	6.958e-17	30.4435
ILMN_1862521	DENN domain containing 1B	DENND1B	163486	AK093982	-0.518053	8.17134	-9.61339	3.8319e-18	6.99924e-17	30.4373
ILMN_1713450	myosin light chain 6B	MYL6B	140465	NM_002475	0.692414	8.74572	9.61254	3.85335e-18	7.03299e-17	30.4318
ILMN_1669376	DNA damage regulated autophagy modulator 1	DRAM1	55332	NM_018370	0.631141	8.39793	9.61198	3.86762e-18	7.05631e-17	30.4281
ILMN_1695731	tubulin gamma 1	TUBG1	7283	NM_001070	0.577628	8.83831	9.61031	3.91048e-18	7.12901e-17	30.4172
ILMN_1769013	asialoglycoprotein receptor 1	ASGR1	432	NM_001671	0.748199	7.31352	9.59847	4.22721e-18	7.70048e-17	30.3402
ILMN_1678947	carboxyl ester lipase pseudogene	CELP	1057	NR_001275	1.03394	7.25412	9.59252	4.39597e-18	7.98639e-17	30.3015
ILMN_1744487	C1q and tumor necrosis factor related protein 5	C1QTNF5	114902	NM_015645	0.807691	8.59692	9.59254	4.39537e-18	7.98639e-17	30.3016
ILMN_1811238	alpha kinase 2	ALPK2	115701	NM_052947	0.537623	6.89473	9.5851	4.61577e-18	8.37283e-17	30.2532
ILMN_1691097	heat shock protein 90 alpha family class A member 1	HSP90AA1	3320	NM_001017963	0.538134	12.0556	9.58245	4.69703e-18	8.50392e-17	30.236
ILMN_2070043	protein phosphatase, Mg2+/Mn2+ dependent 1K	PPM1K	152926	NM_152542	-0.715585	8.88071	-9.57876	4.81219e-18	8.70243e-17	30.212
ILMN_1774336	DNA polymerase epsilon 2, accessory subunit	POLE2	5427	NM_002692	0.534652	7.75921	9.57838	4.82436e-18	8.72109e-17	30.2095
ILMN_1776678	GTPase, IMAP family member 7	GIMAP7	168537	NM_153236	-0.751719	8.65631	-9.57455	4.94728e-18	8.93989e-17	30.1846
ILMN_1749662	glutathione peroxidase 1	GPX1	2876	NM_201397	0.60189	10.8594	9.57308	4.99537e-18	9.01646e-17	30.1751
ILMN_1789653	phenazine biosynthesis like protein domain containing	PBLD	64081	NM_001033083	-0.679089	7.46285	-9.56557	5.24806e-18	9.45451e-17	30.1263
ILMN_1664833	mitochondrial ribosomal protein L50	MRPL50	54534	NM_019051	0.584527	9.71195	9.5652	5.26077e-18	9.47379e-17	30.1239
ILMN_1689176	neuron derived neurotrophic factor	NDNF	79625	NM_024574	-0.552518	7.55991	-9.55909	5.4763e-18	9.85068e-17	30.0842
ILMN_1777519	integrin subunit beta 7	ITGB7	3695	NM_000889	-0.741077	8.34941	-9.55138	5.76077e-18	1.03349e-16	30.0341
ILMN_1906187	calcium/calmodulin dependent protein kinase ID	CAMK1D	57118	AK097377	-0.76067	8.78142	-9.54073	6.17821e-18	1.10586e-16	29.9649
ILMN_1782045	FK506 binding protein 4	FKBP4	2288	NM_002014	0.573522	8.35518	9.54026	6.19729e-18	1.10885e-16	29.9618
ILMN_3239643	uncharacterized LOC389332	LOC389332	389332	NR_024418	-0.618446	7.40557	-9.53859	6.26553e-18	1.12064e-16	29.951
ILMN_1740170	coiled-coil-helix-coiled-coil-helix domain containing 10	CHCHD10	400916	NM_213720	-0.71022	11.3441	-9.5288	6.68142e-18	1.18962e-16	29.8875
ILMN_1671766	coagulation factor XII	F12	2161	NM_000505	0.806809	8.12216	9.52772	6.72873e-18	1.1976e-16	29.8805
ILMN_1747305	GTPase, IMAP family member 8	GIMAP8	155038	NM_175571	-0.542569	8.25663	-9.51701	7.21884e-18	1.28145e-16	29.811
ILMN_2053538	rhomboid like 2	RHBDL2	54933	NM_017821	-0.840514	9.62614	-9.5131	7.40603e-18	1.3137e-16	29.7856
ILMN_1697363	chromosome 20 open reading frame 27	C20orf27	54976	NM_001039140	0.632922	8.2128	9.51244	7.43844e-18	1.31895e-16	29.7813
ILMN_1792972	zinc finger protein 439	ZNF439	90594	NM_152262	-0.508717	7.69651	-9.50528	7.79578e-18	1.37921e-16	29.7349
ILMN_1652806	ATP synthase, H+ transporting, mitochondrial Fo complex subunit F6	ATP5J	522	NM_001003703	-0.552195	9.73848	-9.49521	8.32794e-18	1.47061e-16	29.6696
ILMN_1713990	thyroid hormone receptor interactor 6	TRIP6	7205	NM_003302	0.739575	8.94733	9.49202	8.50352e-18	1.50105e-16	29.649
ILMN_1671478	creatine kinase B	CKB	1152	NM_001823	-1.6895	11.2399	-9.49125	8.54706e-18	1.50817e-16	29.6439
ILMN_1808707	fascin actin-bundling protein 1	FSCN1	6624	NM_003088	0.855995	9.70122	9.49023	8.60402e-18	1.51766e-16	29.6374
ILMN_1763144	neuraminidase 1 (lysosomal sialidase)	NEU1	4758	NM_000434	0.631057	8.68668	9.48762	8.75227e-18	1.54266e-16	29.6205
ILMN_2413650	SCL/TAL1 interrupting locus	STIL	6491	NM_003035	0.588579	8.33241	9.48363	8.98432e-18	1.58179e-16	29.5946
ILMN_2362549	ZW10 interacting kinetochore protein	ZWINT	11130	NM_001005413	0.531463	7.5257	9.48214	9.07264e-18	1.59615e-16	29.5849
ILMN_1723706	GRAM domain containing 4	GRAMD4	23151	NM_015124	-0.591384	8.9312	-9.48161	9.10403e-18	1.60108e-16	29.5815
ILMN_1735461	DEAD-box helicase 21	DDX21	9188	NM_004728	0.725675	10.0545	9.47909	9.25562e-18	1.62592e-16	29.5652
ILMN_1812616	myosin IC	MYO1C	4641	NM_033375	-0.543838	8.55748	-9.47726	9.36724e-18	1.64492e-16	29.5533
ILMN_1775956	Sp5 transcription factor	SP5	389058	NM_001003845	0.692043	6.94089	9.47274	9.64893e-18	1.6925e-16	29.524
ILMN_2070300	LSM2 homolog, U6 small nuclear RNA and mRNA degradation associated	LSM2	57819	NM_021177	0.567516	10.6258	9.47217	9.68495e-18	1.69819e-16	29.5203
ILMN_1741566	bone morphogenetic protein 7	BMP7	655	NM_001719	0.912678	7.19312	9.46896	9.89036e-18	1.73292e-16	29.4996
ILMN_2297765	potassium calcium-activated channel subfamily M alpha 1	KCNMA1	3778	NM_002247	-1.4562	9.04917	-9.465	1.01505e-17	1.77652e-16	29.4739
ILMN_1864685	slit guidance ligand 3	SLIT3	6586	BC062365	-0.713348	7.54555	-9.46012	1.048e-17	1.83215e-16	29.4423
ILMN_1804822	sulfiredoxin 1	SRXN1	140809	NM_080725	0.6398	8.29355	9.45877	1.05728e-17	1.84702e-16	29.4336
ILMN_1688959	CD27 molecule	CD27	939	NM_001242	-0.764115	7.82446	-9.45211	1.10437e-17	1.92643e-16	29.3905
ILMN_1702419	solute carrier family 35 member D3	SLC35D3	340146	NM_001008783	1.11749	7.05218	9.44452	1.16059e-17	2.02376e-16	29.3414
ILMN_1680344	myomesin 1	MYOM1	8736	NM_003803	-1.22644	7.92973	-9.43983	1.19681e-17	2.0846e-16	29.311
ILMN_3251676	BCL2 like 15	BCL2L15	440603	NM_001010922	-0.804782	8.12709	-9.4385	1.20726e-17	2.1005e-16	29.3024
ILMN_1682857	NADH:ubiquinone oxidoreductase complex assembly factor 2	NDUFAF2	91942	NM_174889	0.548265	9.6101	9.43114	1.26675e-17	2.20077e-16	29.2549
ILMN_1776363	ankyrin 2, neuronal	ANK2	287	NM_020977	-0.65373	7.18438	-9.42936	1.2816e-17	2.22492e-16	29.2434
ILMN_1734744	cadherin 19	CDH19	28513	NM_021153	-0.659325	7.0271	-9.42498	1.31882e-17	2.28785e-16	29.2151
ILMN_1735014	Kruppel like factor 6	KLF6	1316	NM_001300	-0.684463	11.7543	-9.4189	1.37229e-17	2.37626e-16	29.1758
ILMN_1661776	centromere protein J	CENPJ	55835	NM_018451	0.505859	8.04754	9.41817	1.37885e-17	2.38675e-16	29.171
ILMN_1696450	kallikrein 1	KLK1	3816	NM_002257	-0.857404	8.08407	-9.41576	1.40073e-17	2.42196e-16	29.1555
ILMN_1756573	NDUFA4, mitochondrial complex associated like 2	NDUFA4L2	56901	NM_020142	0.566367	7.11319	9.41293	1.42686e-17	2.46444e-16	29.1372
ILMN_1674620	sarcoglycan epsilon	SGCE	8910	NM_001099400	-0.787191	9.09534	-9.41263	1.42973e-17	2.46848e-16	29.1352
ILMN_1776653	sex comb on midleg-like 1 (Drosophila)	SCML1	6322	NM_001037540	0.649838	8.94514	9.40832	1.47057e-17	2.53622e-16	29.1074
ILMN_1706511	TEF, PAR bZIP transcription factor	TEF	7008	NM_003216	-0.562791	7.56148	-9.4051	1.50179e-17	2.58553e-16	29.0866
ILMN_1806721	membrane spanning 4-domains A2	MS4A2	2206	NM_000139	-0.562356	7.28475	-9.40355	1.51709e-17	2.60979e-16	29.0766
ILMN_1655191	castor zinc finger 1	CASZ1	54897	NM_017766	-0.605236	8.50994	-9.39997	1.55302e-17	2.66869e-16	29.0534
ILMN_1694034	galectin 4	LGALS4	3960	NM_006149	-1.34461	12.9688	-9.39436	1.61088e-17	2.76509e-16	29.0173
ILMN_1688698	zinc finger E-box binding homeobox 2	ZEB2	9839	NM_014795	-0.619654	8.09224	-9.39311	1.62414e-17	2.78684e-16	29.0092
ILMN_1785444	LEM domain containing 1	LEMD1	93273	NM_001001552	0.569492	6.77443	9.38726	1.68731e-17	2.89209e-16	28.9714
ILMN_1690695	peroxisomal biogenesis factor 11 alpha	PEX11A	8800	NM_003847	-0.629619	8.23374	-9.38425	1.72081e-17	2.94417e-16	28.952
ILMN_3250273	tropomodulin 2	TMOD2	29767	NM_014548	-0.57076	7.35381	-9.38432	1.72003e-17	2.94417e-16	28.9524
ILMN_1744381	serpin family E member 1	SERPINE1	5054	NM_000602	0.948943	7.5156	9.38332	1.73135e-17	2.96115e-16	28.946
ILMN_1803110	splicing factor 3b subunit 3	SF3B3	23450	NM_012426	0.530289	8.53676	9.36997	1.88892e-17	3.22247e-16	28.8598
ILMN_2185884	dehydrogenase/reductase 4	DHRS4	10901	NM_021004	-0.517536	10.3242	-9.36398	1.96412e-17	3.34594e-16	28.8213
ILMN_1776076	protein O-fucosyltransferase 1	POFUT1	23509	NM_015352	0.603183	8.65499	9.35672	2.05941e-17	3.50196e-16	28.7744
ILMN_1735552	kinesin family member 1B	KIF1B	23095	NM_015074	-0.511451	9.94386	-9.3525	2.11686e-17	3.59706e-16	28.7472
ILMN_1752935	transmembrane protein 30B	TMEM30B	161291	NM_001017970	-0.866096	9.75196	-9.35189	2.1253e-17	3.61011e-16	28.7433
ILMN_2313926	CDC42 small effector 2	CDC42SE2	56990	NM_001038702	-0.551379	9.8532	-9.34947	2.15916e-17	3.66367e-16	28.7277
ILMN_1732452	mitogen-activated protein kinase-activated protein kinase 3	MAPKAPK3	7867	NM_004635	0.518927	9.38453	9.33984	2.29888e-17	3.88959e-16	28.6657
ILMN_1784467	nucleoporin 210	NUP210	23225	NM_024923	0.521374	7.44501	9.33403	2.38762e-17	4.03685e-16	28.6282
ILMN_1781388	phosphoglucomutase 5	PGM5	5239	NM_021965	-1.74933	9.29724	-9.33029	2.4466e-17	4.13065e-16	28.6041
ILMN_1673936	KH-type splicing regulatory protein	KHSRP	8570	NM_003685	0.576356	8.65024	9.3302	2.44795e-17	4.13147e-16	28.6036
ILMN_2089875	tumor necrosis factor superfamily member 4	TNFSF4	7292	NM_003326	0.548444	7.23909	9.32934	2.46166e-17	4.15163e-16	28.598
ILMN_1703926	prostaglandin E receptor 2	PTGER2	5732	NM_000956	-0.702897	8.08718	-9.32476	2.53629e-17	4.26989e-16	28.5685
ILMN_1786278	family with sequence similarity 149 member A	FAM149A	25854	NM_015398	-0.541735	7.58242	-9.32086	2.60146e-17	4.37493e-16	28.5434
ILMN_1795181	DEXD/H-box helicase 60	DDX60	55601	NM_017631	-0.670688	8.45105	-9.31624	2.68099e-17	4.49907e-16	28.5137
ILMN_1789123	polo like kinase 4	PLK4	10733	NM_014264	0.555841	7.96506	9.30394	2.90441e-17	4.86022e-16	28.4345
ILMN_3232894	cannabinoid receptor interacting protein 1	CNRIP1	25927	NM_015463	-0.684488	8.69314	-9.30309	2.92044e-17	4.88531e-16	28.4291
ILMN_1727815	complement factor I	CFI	3426	NM_000204	0.776387	8.0373	9.30136	2.95353e-17	4.93892e-16	28.418
ILMN_1726574	calcyclin binding protein	CACYBP	27101	NM_014412	0.577941	8.54505	9.29584	3.0615e-17	5.11224e-16	28.3825
ILMN_2198413	myeloma overexpressed	MYEOV	26579	NM_138768	0.752515	7.11977	9.29286	3.12154e-17	5.20881e-16	28.3633
ILMN_1713964	BTB domain containing 3	BTBD3	22903	NM_014962	-0.57097	8.72362	-9.29185	3.14209e-17	5.24125e-16	28.3568
ILMN_1687864	POP5 homolog, ribonuclease P/MRP subunit	POP5	51367	NM_198202	0.597929	7.76526	9.28862	3.20888e-17	5.34889e-16	28.336
ILMN_1748591	ornithine decarboxylase 1	ODC1	4953	NM_002539	0.753838	10.2308	9.2872	3.23865e-17	5.3947e-16	28.3269
ILMN_1805192	inositol 1,4,5-trisphosphate receptor interacting protein	ITPRIP	85450	NM_033397	0.653806	8.34679	9.26902	3.64486e-17	6.0458e-16	28.2101
ILMN_1658926	notch 3	NOTCH3	4854	NM_000435	0.749122	8.29192	9.2598	3.86992e-17	6.40787e-16	28.1508
ILMN_1673899	family with sequence similarity 57 member A	FAM57A	79850	NM_024792	0.573033	7.9417	9.25744	3.9297e-17	6.50457e-16	28.1357
ILMN_1672191	ATP synthase, H+ transporting, mitochondrial Fo complex subunit B1	ATP5F1	515	NM_001688	-0.549171	10.2394	-9.25461	4.00267e-17	6.6184e-16	28.1175
ILMN_1806908	protein kinase C beta	PRKCB	5579	NM_002738	-0.850619	8.31755	-9.25332	4.03614e-17	6.66907e-16	28.1093
ILMN_1750974	S100 calcium binding protein A9	S100A9	6280	NM_002965	1.53216	9.40193	9.24622	4.22656e-17	6.96667e-16	28.0637
ILMN_1798496	homeobox B8	HOXB8	3218	NM_024016	1.29038	8.71781	9.24442	4.27624e-17	7.04404e-16	28.0522
ILMN_1705774	tigger transposable element derived 5	TIGD5	84948	NM_032862	0.515779	8.29208	9.24436	4.27796e-17	7.04404e-16	28.0518
ILMN_1736184	glutathione S-transferase mu 3	GSTM3	2947	NM_000849	-0.872127	7.63321	-9.23627	4.50868e-17	7.41362e-16	27.9998
ILMN_1654398	ral guanine nucleotide dissociation stimulator like 1	RGL1	23179	NM_015149	-0.681765	9.50686	-9.23569	4.52583e-17	7.43923e-16	27.9961
ILMN_1759117	X-linked Kx blood group	XK	7504	NM_021083	-0.737902	8.86843	-9.23451	4.56042e-17	7.49347e-16	27.9886
ILMN_1762531	fibroblast growth factor 9	FGF9	2254	NM_002010	-0.624253	7.41159	-9.23065	4.6763e-17	7.67589e-16	27.9638
ILMN_1759206	plastin 1	PLS1	5357	NM_002670	-1.06122	10.162	-9.22919	4.72074e-17	7.74346e-16	27.9544
ILMN_1774901	glycerophosphodiester phosphodiesterase domain containing 3	GDPD3	79153	NM_024307	-0.839773	8.09075	-9.22557	4.83277e-17	7.91897e-16	27.9312
ILMN_1670099	nitric oxide synthase trafficking	NOSTRIN	115677	NM_052946	-0.731455	8.94421	-9.22533	4.84027e-17	7.92852e-16	27.9297
ILMN_2090105	transgelin 2	TAGLN2	8407	NM_003564	0.556641	11.0277	9.22327	4.90557e-17	8.02992e-16	27.9165
ILMN_1785732	TNF alpha induced protein 6	TNFAIP6	7130	NM_007115	1.06637	7.82192	9.21963	5.02273e-17	8.21317e-16	27.8931
ILMN_1741165	solute carrier family 11 member 1	SLC11A1	6556	NM_000578	0.602957	6.85552	9.21929	5.03389e-17	8.22857e-16	27.8909
ILMN_2151739	catalase	CAT	847	NM_001752	-0.712797	10.0301	-9.21677	5.11673e-17	8.35821e-16	27.8748
ILMN_1793990	inhibitor of DNA binding 2, HLH protein	ID2	3398	NM_002166	-0.632712	9.83709	-9.21621	5.13521e-17	8.3855e-16	27.8712
ILMN_1718629	nuclear receptor interacting protein 1	NRIP1	8204	NM_003489	-0.531978	9.64718	-9.20917	5.37504e-17	8.762e-16	27.8261
ILMN_1690464	solute carrier family 35 member G1	SLC35G1	159371	NM_153226	-0.685749	7.93512	-9.19245	5.99031e-17	9.72809e-16	27.719
ILMN_1694479	WD repeat domain 18	WDR18	57418	NM_024100	0.566675	9.62673	9.18922	6.11723e-17	9.92737e-16	27.6983
ILMN_1779234	C-X-C motif chemokine ligand 6	CXCL6	6372	NM_002993	0.798805	7.20615	9.18811	6.16125e-17	9.98853e-16	27.6912
ILMN_1809259	HRAS like suppressor 2	HRASLS2	54979	NM_017878	-0.823004	7.44574	-9.18179	6.41876e-17	1.03882e-15	27.6507
ILMN_1780255	kallikrein related peptidase 6	KLK6	5653	NM_001012964	1.1055	6.98914	9.17357	6.76948e-17	1.09334e-15	27.5982
ILMN_1742444	UDP glucuronosyltransferase family 2 member B10	UGT2B10	7365	NM_001075	-1.07432	7.50317	-9.17341	6.77649e-17	1.09409e-15	27.5971
ILMN_2186061	6-phosphofructo-2-kinase/fructose-2,6-biphosphatase 3	PFKFB3	5209	NM_004566	0.754774	9.39584	9.17	6.92754e-17	1.11772e-15	27.5754
ILMN_1793743	disrupted in renal carcinoma 2	DIRC2	84925	NM_032839	-0.535161	9.13585	-9.16686	7.06995e-17	1.13992e-15	27.5552
ILMN_2188521	nectin cell adhesion molecule 3	NECTIN3	25945	NM_015480	-0.734012	9.64544	-9.16641	7.09083e-17	1.1425e-15	27.5523
ILMN_3239574	small nucleolar RNA, C/D box 3A	SNORD3A	780851	NR_006880	1.54494	10.2008	9.15925	7.42711e-17	1.19465e-15	27.5065
ILMN_2287157	dystonin	DST	667	NM_183380	-0.671054	7.65923	-9.15561	7.60406e-17	1.22228e-15	27.4833
ILMN_1655720	cyclin and CBS domain divalent metal cation transport mediator 4	CNNM4	26504	NM_020184	-0.510775	7.67171	-9.15507	7.63026e-17	1.22608e-15	27.4799
ILMN_2148527	H19, imprinted maternally expressed transcript (non-protein coding)	H19	283120	NR_002196	1.70885	8.07881	9.14518	8.13456e-17	1.30225e-15	27.4166
ILMN_1756152	major facilitator superfamily domain containing 11	MFSD11	79157	NM_024311	-0.689283	10.0268	-9.14385	8.2047e-17	1.31214e-15	27.4081
ILMN_1695962	solute carrier family 12 member 9	SLC12A9	56996	NM_020246	0.526648	8.85288	9.14331	8.23341e-17	1.31629e-15	27.4047
ILMN_1762095	transmembrane and tetratricopeptide repeat containing 4	TMTC4	84899	NM_001079669	0.501481	8.12905	9.1418	8.31414e-17	1.3283e-15	27.3951
ILMN_1803217	G protein regulated inducer of neurite outgrowth 2	GPRIN2	9721	NM_014696	-0.568896	7.4429	-9.14161	8.32454e-17	1.32951e-15	27.3938
ILMN_1671482	galactose mutarotase	GALM	130589	NM_138801	-0.61859	9.00519	-9.13312	8.7939e-17	1.40116e-15	27.3396
ILMN_1658301	family with sequence similarity 83 member E	FAM83E	54854	NM_017708	-0.651957	8.10894	-9.13151	8.88575e-17	1.41532e-15	27.3293
ILMN_1780546	oncostatin M	OSM	5008	NM_020530	0.866244	7.13442	9.12414	9.31944e-17	1.4819e-15	27.2823
ILMN_1719649	transmembrane protein 63A	TMEM63A	9725	NM_014698	0.571556	8.01906	9.12075	9.52582e-17	1.51342e-15	27.2606
ILMN_2235137	Fanconi anemia complementation group D2	FANCD2	2177	NM_001018115	0.53772	8.12921	9.12025	9.55637e-17	1.51753e-15	27.2575
ILMN_1775304	DnaJ heat shock protein family (Hsp40) member B1	DNAJB1	3337	NM_006145	0.654901	9.40922	9.11003	1.02087e-16	1.61516e-15	27.1922
ILMN_1696585	fermitin family member 1	FERMT1	55612	NM_017671	0.923404	9.129	9.10199	1.07525e-16	1.69778e-15	27.1409
ILMN_1741847	matrix metallopeptidase 10	MMP10	4319	NM_002425	0.818736	6.99142	9.09655	1.11368e-16	1.7567e-15	27.1062
ILMN_1693985	junctophilin 1	JPH1	56704	NM_020647	0.639533	7.91367	9.08861	1.17222e-16	1.84658e-15	27.0556
ILMN_1774874	interleukin 1 receptor antagonist	IL1RN	3557	NM_173843	0.919702	7.35185	9.07179	1.30648e-16	2.05057e-15	26.9485
ILMN_1791759	C-X-C motif chemokine ligand 10	CXCL10	3627	NM_001565	1.46308	8.40342	9.06902	1.33008e-16	2.08415e-15	26.9308
ILMN_2352245	Ras association domain family member 6	RASSF6	166824	NM_177532	-0.729234	8.35323	-9.06842	1.33521e-16	2.09149e-15	26.927
ILMN_1813236	chromosome 6 open reading frame 136	C6orf136	221545	NM_145029	-0.622251	9.35784	-9.0671	1.34666e-16	2.10873e-15	26.9185
ILMN_3251341	tubulin alpha 1c	TUBA1C	84790	NM_032704	0.572991	12.1485	9.06135	1.39745e-16	2.18681e-15	26.882
ILMN_2297710	pleckstrin homology domain containing B2	PLEKHB2	55041	NM_017958	-0.556467	8.82625	-9.06081	1.40236e-16	2.19377e-15	26.8785
ILMN_2073289	metastasis suppressor 1	MTSS1	9788	NM_014751	-0.642723	9.15257	-9.05838	1.42446e-16	2.22687e-15	26.863
ILMN_1758672	family with sequence similarity 107 member B	FAM107B	83641	NM_031453	-0.821883	9.60844	-9.05268	1.47775e-16	2.30637e-15	26.8267
ILMN_1745397	2'-5'-oligoadenylate synthetase 3	OAS3	4940	NM_006187	0.734441	8.12688	9.04811	1.52184e-16	2.37282e-15	26.7977
ILMN_1688178	ribosomal RNA processing 7 homolog A	RRP7A	27341	NM_015703	0.659601	8.80132	9.04683	1.53447e-16	2.39094e-15	26.7895
ILMN_1714278	Myb/SANT DNA binding domain containing 3	MSANTD3	91283	NM_080655	0.52866	8.061	9.03084	1.70085e-16	2.63888e-15	26.6878
ILMN_1656826	SH3 domain containing ring finger 1	SH3RF1	57630	NM_020870	-0.54042	8.47414	-9.01616	1.86934e-16	2.88797e-15	26.5945
ILMN_2062381	ligand dependent nuclear receptor corepressor	LCOR	84458	NM_032440	-0.611561	10.0556	-9.01488	1.88474e-16	2.90988e-15	26.5864
ILMN_1745994	growth arrest specific 7	GAS7	8522	NM_201433	-0.718517	8.01103	-9.01098	1.93261e-16	2.98086e-15	26.5616
ILMN_1880280	FOXP1 intronic transcript 1	FOXP1-IT1	100506815	AK025793	-0.6496	8.2938	-9.00842	1.96475e-16	3.02747e-15	26.5453
ILMN_1653871	nicotinamide phosphoribosyltransferase	NAMPT	10135	NM_005746	0.815965	8.51177	9.00223	2.04439e-16	3.14506e-15	26.5061
ILMN_1745963	folate receptor beta	FOLR2	2350	NM_000803	-0.667661	7.61333	-9.00217	2.04522e-16	3.14532e-15	26.5057
ILMN_2183510	mesencephalic astrocyte derived neurotrophic factor	MANF	7873	NM_006010	0.566757	10.7929	9.00056	2.06649e-16	3.17596e-15	26.4955
ILMN_2285375	sorbitol dehydrogenase	SORD	6652	NM_003104	0.816317	7.98823	8.99878	2.09024e-16	3.21038e-15	26.4842
ILMN_1701111	glycerophosphocholine phosphodiesterase 1	GPCPD1	56261	NM_019593	0.549456	8.14864	8.98844	2.2339e-16	3.42434e-15	26.4185
ILMN_1682038	small nucleolar RNA, H/ACA box 25	SNORA25	684959	NR_003028	0.541463	8.77431	8.98295	2.3141e-16	3.54154e-15	26.3837
ILMN_1734366	RAR related orphan receptor C	RORC	6097	NM_001001523	-0.646138	7.72561	-8.97646	2.4125e-16	3.68498e-15	26.3425
ILMN_1689088	collectin subfamily member 12	COLEC12	81035	NM_130386	-0.929172	8.6697	-8.97614	2.41753e-16	3.69147e-15	26.3405
ILMN_1804498	BRCA1 associated ATM activator 1	BRAT1	221927	NM_152743	0.589185	9.25888	8.96466	2.60227e-16	3.96206e-15	26.2677
ILMN_1812940	tRNA methyltransferase 1	TRMT1	55621	NM_017722	0.505477	8.23798	8.9635	2.62181e-16	3.98923e-15	26.2603
ILMN_2061043	CD48 molecule	CD48	962	NM_001778	-0.853948	8.61949	-8.96271	2.63517e-16	4.00569e-15	26.2553
ILMN_1737947	LSM5 homolog, U6 small nuclear RNA and mRNA degradation associated	LSM5	23658	NM_012322	0.532605	11.1958	8.9603	2.67616e-16	4.06634e-15	26.2401
ILMN_1678493	chimerin 1	CHN1	1123	NM_001025201	0.634445	7.6878	8.95868	2.70414e-16	4.10394e-15	26.2298
ILMN_1798804	SRSF protein kinase 1	SRPK1	6732	NM_003137	0.585642	10.1555	8.95671	2.7386e-16	4.15491e-15	26.2173
ILMN_2341548	myosin VB	MYO5B	4645	NM_001080467	-0.775262	8.96185	-8.94876	2.88182e-16	4.36379e-15	26.1669
ILMN_1699208	nucleosome assembly protein 1 like 1	NAP1L1	4673	NM_139207	0.60141	9.71546	8.94279	2.99418e-16	4.52668e-15	26.1292
ILMN_2209238	major facilitator superfamily domain containing 4A	MFSD4A	148808	NM_181644	-0.554509	7.00218	-8.93673	3.11281e-16	4.69852e-15	26.0908
ILMN_1791593	DENN domain containing 5B	DENND5B	160518	NM_144973	-0.576414	7.77411	-8.93318	3.18452e-16	4.80216e-15	26.0683
ILMN_1712430	ATP synthase, H+ transporting, mitochondrial Fo complex subunit C1 (subunit 9)	ATP5G1	516	NM_005175	-0.707925	8.40323	-8.93019	3.24608e-16	4.88876e-15	26.0494
ILMN_1658639	solute carrier family 46 member 3	SLC46A3	283537	NM_181785	-0.636383	9.3308	-8.92853	3.28068e-16	4.93616e-15	26.0389
ILMN_2048607	ankyrin repeat domain 9	ANKRD9	122416	NM_152326	-0.600797	10.1838	-8.91838	3.50115e-16	5.25784e-15	25.9747
ILMN_1771084	acyl-CoA synthetase medium-chain family member 3	ACSM3	6296	NM_005622	-0.892649	8.65966	-8.91649	3.54374e-16	5.31673e-15	25.9627
ILMN_1812926	anthrax toxin receptor 2	ANTXR2	118429	NM_058172	-0.75993	10.2046	-8.90725	3.75964e-16	5.63172e-15	25.9043
ILMN_1755942	free fatty acid receptor 4	FFAR4	338557	NM_181745	-0.678331	7.2555	-8.90464	3.82302e-16	5.72304e-15	25.8878
ILMN_2312194	cytochrome b5 type A	CYB5A	1528	NM_001914	-0.54864	9.60588	-8.90171	3.89555e-16	5.82423e-15	25.8692
ILMN_1705346	neurobeachin	NBEA	26960	NM_015678	-0.826279	7.52159	-8.89013	4.1951e-16	6.25627e-15	25.7961
ILMN_1764769	von Willebrand factor A domain containing 5A	VWA5A	4013	NM_014622	-0.724215	9.07698	-8.88935	4.21589e-16	6.28528e-15	25.7912
ILMN_1742866	coagulation factor II thrombin receptor	F2R	2149	NM_001992	0.640385	8.05492	8.88782	4.25731e-16	6.34104e-15	25.7815
ILMN_1719581	myomesin 3	MYOM3	127294	NM_152372	0.564464	7.05847	8.88322	4.38452e-16	6.52547e-15	25.7524
ILMN_1712632	xanthine dehydrogenase	XDH	7498	NM_000379	-0.831559	7.99987	-8.88203	4.41805e-16	6.57011e-15	25.7449
ILMN_2173291	cytochrome P450 family 4 subfamily B member 1	CYP4B1	1580	NM_000779	0.519741	6.82922	8.87104	4.73957e-16	7.03939e-15	25.6755
ILMN_1762529	solute carrier family 12 member 8	SLC12A8	84561	NM_024628	0.504198	7.78066	8.86754	4.84672e-16	7.18726e-15	25.6535
ILMN_1806037	thymidine kinase 1	TK1	7083	NM_003258	0.694427	8.01975	8.86419	4.95157e-16	7.33812e-15	25.6323
ILMN_1726410	adenine phosphoribosyltransferase	APRT	353	NM_000485	0.510417	8.46162	8.85819	5.14501e-16	7.62004e-15	25.5945
ILMN_2376108	proteasome subunit beta 9	PSMB9	5698	NM_002800	0.803443	8.29436	8.85656	5.19889e-16	7.69742e-15	25.5842
ILMN_1653501	semaphorin 3B	SEMA3B	7869	NM_001005914	-0.727042	8.07828	-8.85389	5.28811e-16	7.82462e-15	25.5674
ILMN_2094061	inositol monophosphatase 2	IMPA2	3613	NM_014214	-0.679647	10.0125	-8.848	5.49108e-16	8.11225e-15	25.5302
ILMN_1787919	parvin beta	PARVB	29780	NM_013327	0.521661	7.9273	8.83887	5.82056e-16	8.58827e-15	25.4726
ILMN_1757099	pleckstrin homology domain containing S1	PLEKHS1	79949	NM_024889	1.03972	7.74058	8.83712	5.88593e-16	8.67661e-15	25.4616
ILMN_1670609	antioxidant 1 copper chaperone	ATOX1	475	NM_004045	0.545519	9.28927	8.82998	6.16006e-16	9.07223e-15	25.4167
ILMN_1657766	tripartite motif containing 29	TRIM29	23650	NM_012101	0.613621	6.83954	8.82143	6.50524e-16	9.55171e-15	25.3628
ILMN_2174369	ELOVL fatty acid elongase 5	ELOVL5	60481	NM_021814	0.714356	8.60758	8.8179	6.65332e-16	9.75312e-15	25.3406
ILMN_1736654	phosphatidylinositol-4-phosphate 5-kinase type 1 beta	PIP5K1B	8395	NM_003558	-0.544998	7.85431	-8.8112	6.94352e-16	1.01628e-14	25.2984
ILMN_1766264	peptidase inhibitor 16	PI16	221476	NM_153370	-0.885849	7.33454	-8.80915	7.03497e-16	1.02909e-14	25.2855
ILMN_1719543	MAF bZIP transcription factor	MAF	4094	NM_005360	-0.647724	8.07767	-8.80831	7.07271e-16	1.03423e-14	25.2802
ILMN_1837428	RAB27B, member RAS oncogene family	RAB27B	5874	AF131784	-0.868216	8.62189	-8.80729	7.11876e-16	1.04064e-14	25.2738
ILMN_1701514	TRAF3 interacting protein 2	TRAF3IP2	10758	NM_147686	-0.536075	9.23918	-8.80547	7.2019e-16	1.05214e-14	25.2624
ILMN_2153916	heat shock protein family A (Hsp70) member 2	HSPA2	3306	NM_021979	-1.03045	8.61775	-8.80061	7.42809e-16	1.08385e-14	25.2318
ILMN_2181064	glucosylceramidase beta 3 (gene/pseudogene)	GBA3	57733	NM_020973	-1.41223	7.66721	-8.79483	7.70691e-16	1.12349e-14	25.1954
ILMN_3238183	BMS1, ribosome biogenesis factor pseudogene 5	BMS1P5	399761	NR_003611	-0.750682	12.2313	-8.78621	8.14172e-16	1.18468e-14	25.1412
ILMN_1709814	NmrA like redox sensor 1	NMRAL1	57407	NM_020677	0.52244	9.14759	8.78269	8.32604e-16	1.21039e-14	25.1191
ILMN_1667670	solute carrier family 25 member 15	SLC25A15	10166	NM_014252	0.581969	8.42977	8.7608	9.57041e-16	1.38702e-14	24.9816
ILMN_1771800	protein kinase C alpha	PRKCA	5578	NM_002737	-0.638027	9.36197	-8.76052	9.58721e-16	1.38903e-14	24.9799
ILMN_1772964	C-C motif chemokine ligand 8	CCL8	6355	NM_005623	-1.30802	8.99715	-8.75613	9.85849e-16	1.42659e-14	24.9523
ILMN_2399919	MLX interacting protein like	MLXIPL	51085	NM_032953	0.662909	7.13824	8.74128	1.08343e-15	1.5592e-14	24.8591
ILMN_1900734	ITCH intronic transcript 1	ITCH-IT1	100874302	BF996074	-0.718978	9.10352	-8.738	1.10621e-15	1.58956e-14	24.8386
ILMN_1733415	microfibrillar associated protein 5	MFAP5	8076	NM_003480	-1.21769	9.03477	-8.72813	1.1778e-15	1.68822e-14	24.7767
ILMN_1791123	transmembrane protease, serine 2	TMPRSS2	7113	NM_005656	-1.082	10.8332	-8.72489	1.20228e-15	1.72187e-14	24.7564
ILMN_3241034	small nucleolar RNA, C/D box 3C	SNORD3C	780853	NR_006881	1.39694	9.28182	8.7195	1.2441e-15	1.77852e-14	24.7226
ILMN_1665095	NMDA receptor synaptonuclear signaling and neuronal migration factor	NSMF	26012	NM_015537	0.584011	8.70116	8.71048	1.31737e-15	1.87759e-14	24.6661
ILMN_1670807	family with sequence similarity 84 member B	FAM84B	157638	NM_174911	0.625629	9.04018	8.70585	1.35659e-15	1.92883e-14	24.6372
ILMN_1734878	CD79a molecule	CD79A	973	NM_021601	-1.08829	8.70454	-8.69023	1.49784e-15	2.11947e-14	24.5394
ILMN_1766650	forkhead box A1	FOXA1	3169	NM_004496	-1.11426	9.4064	-8.68802	1.51898e-15	2.14747e-14	24.5255
ILMN_2333670	ribonuclease A family member 1, pancreatic	RNASE1	6035	NM_198235	-0.915235	10.5288	-8.68383	1.5598e-15	2.2032e-14	24.4994
ILMN_2170949	sorting nexin 10	SNX10	29887	NM_013322	0.645146	7.78502	8.68066	1.59147e-15	2.24659e-14	24.4795
ILMN_1694177	proliferating cell nuclear antigen	PCNA	5111	NM_182649	0.679687	10.588	8.67702	1.62863e-15	2.29698e-14	24.4567
ILMN_1720433	family with sequence similarity 3 member D	FAM3D	131177	NM_138805	-1.39478	10.8631	-8.67553	1.64405e-15	2.31735e-14	24.4474
ILMN_2078547	formation of mitochondrial complex V assembly factor 1 homolog	FMC1	154791	NM_197964	-0.784258	10.8355	-8.67218	1.67931e-15	2.36494e-14	24.4265
ILMN_1709817	solute carrier family 35 member A5	SLC35A5	55032	NM_017945	-0.649376	9.87333	-8.66983	1.70441e-15	2.396e-14	24.4119
ILMN_2119692	cysteine sulfinic acid decarboxylase	CSAD	51380	NM_015989	-0.535923	8.67221	-8.65812	1.83556e-15	2.57043e-14	24.3387
ILMN_2326712	beta-site APP-cleaving enzyme 2	BACE2	25825	NM_138991	0.729053	9.00911	8.64935	1.94023e-15	2.71139e-14	24.2839
ILMN_2189027	lipase G, endothelial type	LIPG	9388	NM_006033	0.807908	8.26793	8.64426	2.00368e-15	2.79675e-14	24.2522
ILMN_1677038	cadherin like and PC-esterase domain containing 1	CPED1	79974	NM_024913	-1.02552	9.04204	-8.64349	2.01354e-15	2.80967e-14	24.2473
ILMN_1758039	keratin associated protein 13-2	KRTAP13-2	337959	NM_181621	-0.958268	7.15684	-8.64344	2.01412e-15	2.80967e-14	24.247
ILMN_2206188	shroom family member 4	SHROOM4	57477	NM_020717	-0.808285	10.7323	-8.64115	2.04355e-15	2.84905e-14	24.2327
ILMN_2371825	amylo-alpha-1, 6-glucosidase, 4-alpha-glucanotransferase	AGL	178	NM_000645	-0.597766	9.78014	-8.63547	2.11824e-15	2.95057e-14	24.1973
ILMN_1740493	TNF receptor associated factor 5	TRAF5	7188	NM_004619	0.597936	8.8554	8.62614	2.24681e-15	3.12047e-14	24.1391
ILMN_1806733	collagen type XVIII alpha 1 chain	COL18A1	80781	NM_130445	0.80018	8.64415	8.62492	2.26424e-15	3.14328e-14	24.1315
ILMN_2117569	exonuclease 5	EXO5	64789	NM_022774	-0.842922	10.9484	-8.62386	2.27949e-15	3.16121e-14	24.1249
ILMN_1712095	forkhead box O4	FOXO4	4303	NM_005938	-0.559185	9.2253	-8.62332	2.2872e-15	3.17097e-14	24.1215
ILMN_1803423	Rac/Cdc42 guanine nucleotide exchange factor 6	ARHGEF6	9459	NM_004840	-0.574618	8.95153	-8.62246	2.29977e-15	3.18746e-14	24.1161
ILMN_1684391	procollagen-lysine,2-oxoglutarate 5-dioxygenase 1	PLOD1	5351	NM_000302	0.540694	10.1115	8.61949	2.3433e-15	3.24684e-14	24.0976
ILMN_1742332	potassium channel tetramerization domain containing 12	KCTD12	115207	NM_138444	-0.925246	9.16525	-8.61772	2.36963e-15	3.27947e-14	24.0866
ILMN_2323801	molybdenum cofactor synthesis 1	MOCS1	4337	NM_001075098	-0.641527	8.36864	-8.60667	2.54088e-15	3.50826e-14	24.0177
ILMN_1660086	myosin heavy chain 11	MYH11	4629	NM_002474	-1.79601	11.8491	-8.60275	2.60449e-15	3.5919e-14	23.9933
ILMN_1693334	prolyl 4-hydroxylase subunit alpha 1	P4HA1	5033	NM_000917	0.585492	9.05374	8.60074	2.63773e-15	3.63456e-14	23.9808
ILMN_1768732	sperm associated antigen 16	SPAG16	79582	NM_001025436	-0.570407	8.06153	-8.60003	2.64955e-15	3.64978e-14	23.9764
ILMN_1803676	enolase superfamily member 1	ENOSF1	55556	NM_017512	-0.609975	9.60037	-8.59304	2.76904e-15	3.80552e-14	23.9329
ILMN_1687301	versican	VCAN	1462	NM_004385	0.957213	9.76801	8.58644	2.88666e-15	3.95912e-14	23.8918
ILMN_2275098	deltex E3 ubiquitin ligase 2	DTX2	113878	NM_020892	0.578727	9.45405	8.57846	3.03563e-15	4.1574e-14	23.8421
ILMN_2305407	zinc finger and BTB domain containing 16	ZBTB16	7704	NM_006006	-1.08921	7.63641	-8.57824	3.03985e-15	4.16197e-14	23.8408
ILMN_1752502	hexokinase domain containing 1	HKDC1	80201	NM_025130	1.09711	8.80886	8.56969	3.20814e-15	4.3797e-14	23.7876
ILMN_1663538	citrate lyase beta like	CLYBL	171425	NM_206808	-0.708693	9.08009	-8.5648	3.30833e-15	4.50868e-14	23.7573
ILMN_1746888	procollagen C-endopeptidase enhancer 2	PCOLCE2	26577	NM_013363	-0.934362	7.52135	-8.56367	3.33211e-15	4.53977e-14	23.7502
ILMN_1796177	GIPC PDZ domain containing family member 1	GIPC1	10755	NM_202468	-0.592692	11.0942	-8.5597	3.4163e-15	4.65046e-14	23.7256
ILMN_1652521	myotubularin related protein 9	MTMR9	66036	NM_015458	-0.534664	8.27829	-8.55566	3.50432e-15	4.76341e-14	23.7005
ILMN_1701507	enoyl-CoA, hydratase/3-hydroxyacyl CoA dehydrogenase	EHHADH	1962	NM_001966	-0.643112	7.89223	-8.55548	3.50831e-15	4.76747e-14	23.6993
ILMN_2264011	GRB2-related adaptor protein	GRAP	10750	NM_006613	0.536045	7.62157	8.55265	3.57142e-15	4.85044e-14	23.6817
ILMN_2273911	acyl-CoA synthetase long-chain family member 5	ACSL5	51703	NM_203379	-0.816527	7.55882	-8.55179	3.59083e-15	4.8754e-14	23.6764
ILMN_1673113	F2R like trypsin receptor 1	F2RL1	2150	NM_005242	-0.948663	9.96063	-8.5466	3.71002e-15	5.03289e-14	23.6442
ILMN_2227495	zinc finger protein 549	ZNF549	256051	NM_153263	-0.680334	12.8821	-8.54106	3.84168e-15	5.19957e-14	23.6098
ILMN_1726306	hydroxymethylbilane synthase	HMBS	3145	NM_000190	0.544741	8.64387	8.53842	3.906e-15	5.28209e-14	23.5934
ILMN_2049364	methyltransferase like 21A	METTL21A	151194	NM_145280	-0.715453	12.2862	-8.53727	3.93423e-15	5.31571e-14	23.5863
ILMN_2193233	marginal zone B and B1 cell specific protein	MZB1	51237	NM_016459	-1.03131	8.85084	-8.53586	3.96929e-15	5.36001e-14	23.5775
ILMN_1745620	lysine rich coiled-coil 1	KRCC1	51315	NM_016618	-0.737709	9.85746	-8.53396	4.0171e-15	5.41994e-14	23.5657
ILMN_1799020	mucin 12, cell surface associated	MUC12	10071	NM_001164462	-1.76834	10.0558	-8.53253	4.05345e-15	5.4638e-14	23.5568
ILMN_1700384	KIAA1522	KIAA1522	57648	NM_020888	-0.677126	9.32686	-8.5325	4.05423e-15	5.4638e-14	23.5566
ILMN_3241626	pyroglutamylated RFamide peptide receptor	QRFPR	84109	NM_198179	-0.73827	11.5346	-8.52471	4.25751e-15	5.72633e-14	23.5083
ILMN_1810942	cytochrome P450 family 3 subfamily A member 5	CYP3A5	1577	NM_000777	-1.15414	10.4061	-8.52367	4.28553e-15	5.76237e-14	23.5019
ILMN_1804339	calcium/calmodulin dependent protein kinase IG	CAMK1G	57172	NM_020439	-1.14766	8.71149	-8.50618	4.78347e-15	6.41186e-14	23.3934
ILMN_2371724	carcinoembryonic antigen related cell adhesion molecule 1	CEACAM1	634	NM_001024912	-1.30178	11.1337	-8.49817	5.02995e-15	6.72509e-14	23.3438
ILMN_2262275	tripartite motif containing 13	TRIM13	10206	NM_001007278	-0.656198	9.72811	-8.49288	5.19999e-15	6.95046e-14	23.311
ILMN_1756541	MAX dimerization protein 4	MXD4	10608	NM_006454	-0.541919	9.68305	-8.49267	5.20662e-15	6.95736e-14	23.3098
ILMN_1668526	GTPase, very large interferon inducible pseudogene 1	GVINP1	387751	NR_003945	-0.824021	8.42179	-8.49043	5.28039e-15	7.05394e-14	23.2959
ILMN_2134381	ITPK1 antisense RNA 1	ITPK1-AS1	319085	NR_002808	-0.667422	12.7149	-8.48337	5.51967e-15	7.3632e-14	23.2522
ILMN_1657373	prolyl 3-hydroxylase 2	P3H2	55214	NM_018192	-0.956592	8.64586	-8.47705	5.74264e-15	7.64984e-14	23.2131
ILMN_1814305	sterile alpha motif domain containing 9	SAMD9	54809	NM_017654	-0.687724	8.82756	-8.46728	6.10556e-15	8.11272e-14	23.1526
ILMN_1741346	EPH receptor B3	EPHB3	2049	NM_004443	0.656754	7.47274	8.46584	6.16078e-15	8.17691e-14	23.1437
ILMN_1758895	cathepsin K	CTSK	1513	NM_000396	0.915583	10.0761	8.46134	6.33683e-15	8.40349e-14	23.1159
ILMN_1682428	HEN1 methyltransferase homolog 1	HENMT1	113802	NM_144584	0.637885	8.99204	8.44852	6.8668e-15	9.08592e-14	23.0367
ILMN_1656977	3-hydroxyisobutyryl-CoA hydrolase	HIBCH	26275	NM_198047	-0.527045	9.7836	-8.44699	6.93307e-15	9.17105e-14	23.0272
ILMN_2154322	semaphorin 3E	SEMA3E	9723	NM_012431	-0.834348	10.8684	-8.44464	7.0358e-15	9.30173e-14	23.0127
ILMN_1769517	protein kinase, DNA-activated, catalytic polypeptide	PRKDC	5591	NM_001081640	0.845751	8.45542	8.43993	7.24636e-15	9.56673e-14	22.9836
ILMN_1723962	latexin	LXN	56925	NM_020169	-0.688783	10.0581	-8.43902	7.28763e-15	9.61317e-14	22.978
ILMN_1758673	solute carrier family 44 member 1	SLC44A1	23446	NM_080546	-0.645541	9.42402	-8.42958	7.73098e-15	1.01753e-13	22.9198
ILMN_1764723	SH3 and PX domains 2B	SH3PXD2B	285590	NM_001017995	0.510109	7.60321	8.4296	7.73007e-15	1.01753e-13	22.9199
ILMN_2078724	apoptogenic 1, mitochondrial	APOPT1	84334	NM_032374	-0.700225	11.5401	-8.42336	8.03771e-15	1.05643e-13	22.8814
ILMN_1768705	synaptotagmin 4	SYT4	6860	NM_020783	-0.506015	6.87831	-8.42232	8.09027e-15	1.06245e-13	22.875
ILMN_1728197	claudin 5	CLDN5	7122	NM_003277	-0.763162	8.00076	-8.419	8.25978e-15	1.08381e-13	22.8545
ILMN_1695880	lysyl oxidase	LOX	4015	NM_002317	0.67023	7.15136	8.41794	8.31475e-15	1.09042e-13	22.848
ILMN_1655595	serpin family E member 2	SERPINE2	5270	NM_006216	0.934197	10.7009	8.41603	8.41466e-15	1.10291e-13	22.8362
ILMN_1782429	transmembrane protein 56	TMEM56	148534	NM_152487	-0.571335	7.40958	-8.40838	8.82688e-15	1.15534e-13	22.789
ILMN_3237177	family with sequence similarity 175 member A	FAM175A	84142	NM_139076	-0.812874	11.4006	-8.40601	8.95805e-15	1.17121e-13	22.7744
ILMN_2285996	KIAA0101	KIAA0101	9768	NM_014736	0.814853	8.69015	8.3992	9.34737e-15	1.21941e-13	22.7325
ILMN_1751079	transporter 1, ATP binding cassette subfamily B member	TAP1	6890	NM_000593	0.732421	10.7595	8.39572	9.55315e-15	1.24591e-13	22.711
ILMN_1741613	serine incorporator 1	SERINC1	57515	NM_020755	-0.528148	9.73763	-8.39207	9.77296e-15	1.27388e-13	22.6886
ILMN_1675709	ADP ribosylation factor GTPase activating protein 1	ARFGAP1	55738	NM_018209	0.642863	8.2806	8.39055	9.86635e-15	1.28499e-13	22.6792
ILMN_1704376	gliomedin	GLDN	342035	NM_181789	-1.20462	7.61908	-8.39032	9.88045e-15	1.28647e-13	22.6778
ILMN_1773006	fatty acid binding protein 4	FABP4	2167	NM_001442	-1.32534	8.15141	-8.38467	1.0235e-14	1.32971e-13	22.643
ILMN_1750158	acyl-CoA oxidase 1	ACOX1	51	NM_007292	-0.715156	9.14292	-8.38129	1.0453e-14	1.35579e-13	22.6222
ILMN_1764266	creatine kinase, mitochondrial 2	CKMT2	1160	NM_001825	1.04591	7.25246	8.37964	1.05612e-14	1.36907e-13	22.6121
ILMN_1738921	acetyl-CoA acyltransferase 1	ACAA1	30	NM_001607	-0.502264	8.95061	-8.36932	1.12634e-14	1.45571e-13	22.5486
ILMN_1799028	tetraspanin 5	TSPAN5	10098	NM_005723	0.556021	7.65337	8.36715	1.14171e-14	1.47437e-13	22.5352
ILMN_1773073	phytanoyl-CoA 2-hydroxylase	PHYH	5264	NM_001037537	-0.604112	10.4748	-8.36397	1.16458e-14	1.50309e-13	22.5156
ILMN_1656145	glutamic-oxaloacetic transaminase 1	GOT1	2805	NM_002079	-0.512951	10.2873	-8.35348	1.24326e-14	1.60157e-13	22.4511
ILMN_1665331	aminomethyltransferase	AMT	275	NM_000481	-0.629191	8.37135	-8.34865	1.28122e-14	1.64778e-13	22.4215
ILMN_2106656	basic leucine zipper nuclear factor 1	BLZF1	8548	NM_003666	-0.774608	10.2153	-8.33945	1.35678e-14	1.74212e-13	22.365
ILMN_1761797	cystatin B	CSTB	1476	NM_000100	0.547186	11.7432	8.33676	1.37965e-14	1.77051e-13	22.3485
ILMN_1767665	glutathione peroxidase 8 (putative)	GPX8	493869	NM_001008397	0.672642	8.0506	8.32035	1.52801e-14	1.95191e-13	22.2478
ILMN_1779404	poly(U) binding splicing factor 60	PUF60	22827	NM_014281	0.639469	10.0971	8.31501	1.57953e-14	2.01608e-13	22.2151
ILMN_1775501	interleukin 1 beta	IL1B	3553	NM_000576	1.2637	7.94495	8.30991	1.6305e-14	2.07833e-13	22.1837
ILMN_2172174	purine nucleoside phosphorylase	PNP	4860	NM_000270	0.568519	8.92391	8.29906	1.74415e-14	2.21723e-13	22.1173
ILMN_1716895	replication protein A3	RPA3	6119	NM_002947	0.584123	10.4941	8.29796	1.75612e-14	2.23064e-13	22.1105
ILMN_2106380	tumor necrosis factor superfamily member 15	TNFSF15	9966	NM_005118	-0.64822	8.76441	-8.29765	1.75952e-14	2.23436e-13	22.1086
ILMN_1664511	NDC80, kinetochore complex component	NDC80	10403	NM_006101	0.508581	7.74349	8.28821	1.86579e-14	2.36486e-13	22.0508
ILMN_2059886	tetratricopeptide repeat domain 38	TTC38	55020	NM_017931	-0.632053	9.66344	-8.28398	1.91542e-14	2.42452e-13	22.0249
ILMN_2123312	endoplasmic reticulum aminopeptidase 2	ERAP2	64167	NM_022350	-0.582601	12.9776	-8.28138	1.94658e-14	2.46002e-13	22.009
ILMN_1756928	reticulon 1	RTN1	6252	NM_021136	-0.625959	7.59302	-8.27637	2.00796e-14	2.53555e-13	21.9784
ILMN_2176882	zinc finger protein 69	ZNF69	7620	NM_021915	-0.771301	11.9554	-8.27498	2.02541e-14	2.55691e-13	21.9699
ILMN_1794863	calcium/calmodulin dependent protein kinase II inhibitor 1	CAMK2N1	55450	NM_018584	-0.758505	11.8448	-8.27368	2.04183e-14	2.57626e-13	21.9619
ILMN_2128770	cerebellar degeneration related protein 2 like	CDR2L	30850	NM_014603	0.762306	8.00586	8.27322	2.0476e-14	2.58217e-13	21.9591
ILMN_2133784	prostate and testis expressed 2	PATE2	399967	NM_212555	-0.544481	9.19576	-8.27308	2.04939e-14	2.58373e-13	21.9583
ILMN_3245983	neuralized E3 ubiquitin protein ligase 1B	NEURL1B	54492	NM_001142651	-0.586851	9.25366	-8.26907	2.101e-14	2.64457e-13	21.9337
ILMN_1743032	cathepsin S	CTSS	1520	NM_004079	-0.549563	8.33587	-8.26893	2.10284e-14	2.64617e-13	21.9329
ILMN_1785703	leiomodin 3	LMOD3	56203	NM_198271	-0.796413	10.4816	-8.26452	2.16115e-14	2.71449e-13	21.9059
ILMN_3248591	latent transforming growth factor beta binding protein 2	LTBP2	4053	NM_000428	0.588501	7.76688	8.26214	2.19322e-14	2.75371e-13	21.8914
ILMN_1775829	PERP, TP53 apoptosis effector	PERP	64065	NM_022121	0.714569	10.9092	8.24928	2.37525e-14	2.97552e-13	21.8128
ILMN_1812070	ATP binding cassette subfamily B member 1	ABCB1	5243	NM_000927	-1.11696	8.99488	-8.248	2.39417e-14	2.99842e-13	21.8049
ILMN_1739429	heparan sulfate 6-O-sulfotransferase 2	HS6ST2	90161	NM_147175	0.607255	6.8814	8.24515	2.43682e-14	3.04941e-13	21.7875
ILMN_2334242	cAMP responsive element binding protein 1	CREB1	1385	NM_004379	-0.621952	11.3306	-8.24342	2.46301e-14	3.07974e-13	21.777
ILMN_2373791	ectonucleotide pyrophosphatase/phosphodiesterase 2	ENPP2	5168	NM_001040092	-0.653481	8.72804	-8.24327	2.46532e-14	3.081e-13	21.7761
ILMN_1700024	uronyl 2-sulfotransferase	UST	10090	NM_005715	-0.502834	7.13622	-8.24289	2.47114e-14	3.08745e-13	21.7737
ILMN_2092118	formyl peptide receptor 1	FPR1	2357	NM_002029	0.653816	7.23074	8.24224	2.48106e-14	3.09903e-13	21.7698
ILMN_2212823	zinc finger protein 577	ZNF577	84765	NM_032679	-0.692861	9.70471	-8.23448	2.60323e-14	3.24477e-13	21.7224
ILMN_1815874	N-acetylneuraminate synthase	NANS	54187	NM_018946	-0.708692	9.64511	-8.22403	2.77704e-14	3.45141e-13	21.6587
ILMN_1717793	chromosome 19 open reading frame 33	C19orf33	64073	NM_033520	-0.937327	10.0231	-8.222	2.81226e-14	3.4906e-13	21.6462
ILMN_1733538	regulator of G-protein signaling 10	RGS10	6001	NM_001005339	-0.559306	9.94453	-8.22195	2.81313e-14	3.49076e-13	21.6459
ILMN_2316173	adaptor related protein complex 1 sigma 1 subunit	AP1S1	1174	NM_001283	0.568946	8.79574	8.21703	2.90006e-14	3.59392e-13	21.6159
ILMN_1667295	vasorin	VASN	114990	NM_138440	0.70713	8.52673	8.21599	2.91863e-14	3.61408e-13	21.6096
ILMN_1682717	immediate early response 3	IER3	8870	NM_003897	1.09225	11.0587	8.21387	2.95731e-14	3.6572e-13	21.5967
ILMN_1667966	family with sequence similarity 129 member A	FAM129A	116496	NM_052966	-1.21065	9.16992	-8.21089	3.01213e-14	3.72207e-13	21.5786
ILMN_1774982	CDC42 effector protein 5	CDC42EP5	148170	NM_145057	-0.817413	11.4398	-8.20826	3.06159e-14	3.77924e-13	21.5625
ILMN_2175094	tudor domain containing 1	TDRD1	56165	NM_198795	-0.602103	9.07094	-8.2065	3.0951e-14	3.81761e-13	21.5518
ILMN_1685567	TDP-glucose 4,6-dehydratase	TGDS	23483	NM_014305	0.505357	8.32462	8.20486	3.12652e-14	3.85436e-13	21.5418
ILMN_3236970	long intergenic non-protein coding RNA 667	LINC00667	339290	NR_015389	-0.573778	7.99626	-8.1984	3.25392e-14	4.00515e-13	21.5024
ILMN_1785284	aldehyde dehydrogenase 6 family member A1	ALDH6A1	4329	NM_005589	-0.613745	9.04152	-8.19807	3.26063e-14	4.01237e-13	21.5004
ILMN_1691572	thiosulfate sulfurtransferase	TST	7263	NM_003312	-0.80332	12.3365	-8.19692	3.28385e-14	4.03989e-13	21.4934
ILMN_2143155	kinesin family member 11	KIF11	3832	NM_004523	0.620984	8.07009	8.18624	3.50771e-14	4.30633e-13	21.4284
ILMN_1706505	collagen type V alpha 1 chain	COL5A1	1289	NM_000093	0.917459	10.0187	8.17998	3.64589e-14	4.46901e-13	21.3903
ILMN_1711888	cordon-bleu WH2 repeat protein	COBL	23242	NM_015198	-0.560813	9.59927	-8.17723	3.70836e-14	4.54061e-13	21.3736
ILMN_1772713	BMS1, ribosome biogenesis factor	BMS1	9790	NM_014753	0.518589	9.28367	8.17719	3.70911e-14	4.54061e-13	21.3734
ILMN_1763837	alanyl aminopeptidase, membrane	ANPEP	290	NM_001150	-1.55847	8.76107	-8.17462	3.76837e-14	4.60839e-13	21.3577
ILMN_1687319	solute carrier organic anion transporter family member 1B3	SLCO1B3	28234	NM_019844	0.828302	6.83279	8.16567	3.98243e-14	4.86262e-13	21.3033
ILMN_1700541	fibulin 1	FBLN1	2192	NM_001996	-0.93456	9.52646	-8.1638	4.02851e-14	4.91761e-13	21.2919
ILMN_1775587	syntaxin 19	STX19	415117	NM_001001850	-0.856161	9.31366	-8.16318	4.04406e-14	4.93277e-13	21.2881
ILMN_2097546	nuclear distribution C, dynein complex regulator	NUDC	10726	NM_006600	0.545843	10.5721	8.15904	4.14851e-14	5.05496e-13	21.263
ILMN_1678899	endoplasmic reticulum to nucleus signaling 2	ERN2	10595	NM_033266	-0.624885	7.83179	-8.15636	4.21748e-14	5.13239e-13	21.2467
ILMN_1658504	choline kinase alpha	CHKA	1119	NM_212469	-0.500186	9.20674	-8.15347	4.29337e-14	5.22339e-13	21.2292
ILMN_1792323	histidine decarboxylase	HDC	3067	NM_002112	-0.626584	7.4881	-8.13307	4.8681e-14	5.8893e-13	21.1053
ILMN_1660436	heat shock protein family A (Hsp70) member 1B	HSPA1B	3304	NM_005346	0.701385	11.523	8.12863	5.00285e-14	6.0415e-13	21.0784
ILMN_1656369	chromosome 8 open reading frame 4	C8orf4	56892	NM_020130	-1.00792	9.61899	-8.12475	5.12396e-14	6.17985e-13	21.0548
ILMN_3251605	kelch like family member 28	KLHL28	54813	NM_017658	-0.647281	9.24744	-8.12354	5.16216e-14	6.22275e-13	21.0475
ILMN_1751228	transmembrane protein 74B	TMEM74B	55321	NM_018354	0.731953	7.40792	8.1206	5.25646e-14	6.32997e-13	21.0297
ILMN_2176037	G protein subunit alpha 13	GNA13	10672	NM_006572	-0.520804	9.12362	-8.11466	5.45178e-14	6.55516e-13	20.9937
ILMN_1745075	ribosomal protein lateral stalk subunit P0	RPLP0	6175	NM_053275	0.527964	9.89532	8.11456	5.45518e-14	6.55759e-13	20.9931
ILMN_1757406	histone cluster 1, H1c	HIST1H1C	3006	NM_005319	-0.753123	9.66981	-8.11228	5.53215e-14	6.64674e-13	20.9793
ILMN_1691508	plasminogen activator, urokinase receptor	PLAUR	5329	NM_001005376	0.678417	7.78578	8.11208	5.53901e-14	6.65329e-13	20.9781
ILMN_1801476	CDP-diacylglycerol synthase 1	CDS1	1040	NM_001263	-0.701982	9.41395	-8.10827	5.67026e-14	6.80748e-13	20.955
ILMN_1770963	N-acetylated alpha-linked acidic dipeptidase-like 1	NAALADL1	10004	NM_005468	-0.838242	7.77542	-8.10636	5.73717e-14	6.88182e-13	20.9434
ILMN_1699254	pleckstrin homology, MyTH4 and FERM domain containing H1	PLEKHH1	57475	NM_020715	-0.548699	8.50018	-8.1063	5.73946e-14	6.88182e-13	20.943
ILMN_3227023	small nucleolar RNA host gene 7	SNHG7	84973	NR_003672	0.658972	9.11018	8.10481	5.7921e-14	6.94142e-13	20.934
ILMN_1808661	translocase of outer mitochondrial membrane 5	TOMM5	401505	NM_001001790	0.555624	10.0468	8.1	5.96605e-14	7.14264e-13	20.9049
ILMN_1810684	tubulointerstitial nephritis antigen	TINAG	27283	NM_014464	-0.503076	7.395	-8.09925	5.99355e-14	7.17375e-13	20.9004
ILMN_2215382	DEAD-box helicase 51	DDX51	317781	NM_175066	-0.687395	11.7471	-8.09824	6.03081e-14	7.2147e-13	20.8942
ILMN_2051900	EP300 interacting inhibitor of differentiation 2B	EID2B	126272	NM_152361	-0.688042	12.2361	-8.09528	6.14132e-14	7.33684e-13	20.8763
ILMN_1666845	keratin 17	KRT17	3872	NM_000422	0.986867	7.00758	8.09435	6.17678e-14	7.37439e-13	20.8707
ILMN_2073543	huntingtin interacting protein K	HYPK	25764	NM_016400	-0.733348	11.9666	-8.09222	6.25775e-14	7.46541e-13	20.8578
ILMN_2106265	glycerophosphodiester phosphodiesterase domain containing 1	GDPD1	284161	NM_182569	-0.666705	8.67526	-8.09113	6.29982e-14	7.5137e-13	20.8512
ILMN_1660986	period circadian clock 3	PER3	8863	NM_016831	-0.674496	7.63486	-8.08935	6.36907e-14	7.58673e-13	20.8405
ILMN_2170209	RASD family member 2	RASD2	23551	NM_014310	-0.665694	7.80739	-8.08557	6.51882e-14	7.75535e-13	20.8176
ILMN_3245600	SMURF2P1-LRRC37BP1 readthrough transcribed pseudogene	LOC107133515	107133515	NR_015341	-0.694372	12.2262	-8.08111	6.69952e-14	7.95831e-13	20.7906
ILMN_1801303	amylase, alpha 2A (pancreatic)	AMY2A	279	NM_000699	-0.644037	8.0378	-8.07775	6.83919e-14	8.12014e-13	20.7703
ILMN_1766551	carboxypeptidase A3	CPA3	1359	NM_001870	-1.04426	9.05393	-8.07758	6.8462e-14	8.12642e-13	20.7693
ILMN_1656920	cysteine rich protein 1	CRIP1	1396	NM_001311	-0.951395	10.9956	-8.07074	7.13964e-14	8.46411e-13	20.7279
ILMN_1728132	lactate dehydrogenase B	LDHB	3945	NM_002300	0.694043	11.0115	8.06994	7.17476e-14	8.50361e-13	20.7231
ILMN_2190779	phosphorylated adaptor for RNA export	PHAX	51808	NM_032177	-0.577066	8.36812	-8.06634	7.33505e-14	8.68489e-13	20.7013
ILMN_1758613	Rap guanine nucleotide exchange factor like 1	RAPGEFL1	51195	NM_016339	-0.744074	9.20556	-8.06163	7.54997e-14	8.93265e-13	20.6728
ILMN_3206804	long intergenic non-protein coding RNA 1018	LINC01018	255167	NR_024424	-0.738255	12.222	-8.05404	7.90935e-14	9.33682e-13	20.627
ILMN_1849186	zinc finger protein 704	ZNF704	619279	BC004287	-0.563841	8.39619	-8.05017	8.09908e-14	9.55603e-13	20.6037
ILMN_1761996	serine and arginine rich splicing factor 5	SRSF5	6430	NM_006925	-0.548432	11.3946	-8.04759	8.22817e-14	9.69624e-13	20.5881
ILMN_1803213	matrix remodeling associated 5	MXRA5	25878	NM_015419	0.838262	10.2741	8.0407	8.58236e-14	1.00885e-12	20.5466
ILMN_1779882	sosondowah ankyrin repeat domain family member A	SOWAHA	134548	NM_175873	-0.996038	8.84156	-8.03535	8.86856e-14	1.04171e-12	20.5142
ILMN_1705750	transglutaminase 2	TGM2	7052	NM_004613	0.774097	9.64454	8.0344	8.92024e-14	1.04726e-12	20.5085
ILMN_1658917	solute carrier family 1 member 1	SLC1A1	6505	NM_004170	-0.608223	7.35533	-8.03275	9.0103e-14	1.05731e-12	20.4986
ILMN_2130078	CDKN2A interacting protein N-terminal like	CDKN2AIPNL	91368	NM_080656	-0.5927	13.2619	-8.03269	9.01403e-14	1.05749e-12	20.4982
ILMN_2127328	purine rich element binding protein A	PURA	5813	NM_005859	-0.540609	8.88571	-8.02407	9.50217e-14	1.11145e-12	20.4462
ILMN_2150654	zinc finger SWIM-type containing 4	ZSWIM4	65249	NM_023072	0.511729	8.39067	8.02374	9.52133e-14	1.11337e-12	20.4443
ILMN_1746561	BCL2 like 2	BCL2L2	599	NM_004050	-0.519582	9.74527	-8.01885	9.81004e-14	1.14632e-12	20.4148
ILMN_2162253	neuromedin U	NMU	10874	NM_006681	0.798407	7.17648	8.01119	1.02805e-13	1.19922e-12	20.3687
ILMN_1788267	protein phosphatase 1 regulatory inhibitor subunit 14D	PPP1R14D	54866	NM_017726	-0.805923	8.80714	-8.00883	1.04297e-13	1.21632e-12	20.3545
ILMN_1676256	tryptase alpha/beta 1	TPSAB1	7177	NM_003294	-1.0112	9.10016	-8.00658	1.05739e-13	1.23224e-12	20.3409
ILMN_1731044	potassium channel tetramerization domain containing 14	KCTD14	65987	NM_023930	0.629616	8.14094	8.00561	1.06371e-13	1.23868e-12	20.3351
ILMN_1778374	basigin (Ok blood group)	BSG	682	NM_198590	-0.51162	11.5232	-7.98707	1.19124e-13	1.38106e-12	20.2235
ILMN_1742187	mannosidase alpha class 1A member 1	MAN1A1	4121	NM_005907	-0.550574	8.00785	-7.98421	1.21217e-13	1.4043e-12	20.2064
ILMN_1748840	calbindin 2	CALB2	794	NM_007088	-0.757023	7.59338	-7.98396	1.214e-13	1.40607e-12	20.2049
ILMN_2143685	claudin 7	CLDN7	1366	NM_001307	-0.776047	11.4054	-7.98091	1.23686e-13	1.4315e-12	20.1865
ILMN_1743911	solute carrier family 25 member 39	SLC25A39	51629	NM_016016	0.505854	10.5253	7.98006	1.24324e-13	1.43818e-12	20.1814
ILMN_1705302	Fc fragment of IgG receptor and transporter	FCGRT	2217	NM_004107	-0.685501	10.9142	-7.97379	1.29172e-13	1.49207e-12	20.1437
ILMN_1676759	DEAD-box helicase 27	DDX27	55661	NM_017895	0.558399	8.40564	7.97244	1.30242e-13	1.5037e-12	20.1356
ILMN_2415748	WD repeat and SOCS box containing 1	WSB1	26118	NM_134265	-0.534929	10.5739	-7.96737	1.34332e-13	1.54827e-12	20.1052
ILMN_1768534	basic helix-loop-helix family member e40	BHLHE40	8553	NM_003670	0.792035	10.7406	7.96501	1.36277e-13	1.56801e-12	20.091
ILMN_2361104	zinc finger matrin-type 3	ZMAT3	64393	NM_152240	-0.577159	12.8095	-7.96386	1.37231e-13	1.57861e-12	20.0841
ILMN_1801697	spectrin repeat containing nuclear envelope family member 4	SYNE4	163183	NM_001039876	0.508822	7.1883	7.96177	1.3899e-13	1.59728e-12	20.0716
ILMN_1679401	transient receptor potential cation channel subfamily M member 4	TRPM4	54795	NM_017636	-0.781961	9.92403	-7.95213	1.47398e-13	1.69145e-12	20.0137
ILMN_3243238	tryptase beta 2 (gene/pseudogene)	TPSB2	64499	NM_024164	-0.843792	8.48293	-7.95015	1.4919e-13	1.71117e-12	20.0018
ILMN_2153837	sodium channel epithelial 1 gamma subunit	SCNN1G	6340	NM_001039	-0.851378	7.17019	-7.94609	1.52918e-13	1.75267e-12	19.9775
ILMN_1697777	tissue specific transplantation antigen P35B	TSTA3	7264	NM_003313	0.5151	8.42623	7.93252	1.66083e-13	1.8962e-12	19.8961
ILMN_1729851	odontogenic, ameloblast asssociated	ODAM	54959	NM_017855	0.552253	6.77214	7.92052	1.78651e-13	2.03478e-12	19.8243
ILMN_2288483	centrosomal protein 19	CEP19	84984	NM_032898	-0.667583	12.0232	-7.91703	1.82485e-13	2.07595e-12	19.8034
ILMN_2147435	mannosidase alpha class 2A member 1	MAN2A1	4124	NM_002372	-0.550466	9.583	-7.9145	1.8531e-13	2.10657e-12	19.7882
ILMN_1795251	SPARC like 1	SPARCL1	8404	NM_004684	-1.13855	10.6852	-7.90629	1.94787e-13	2.21004e-12	19.7391
ILMN_1787251	dishevelled associated activator of morphogenesis 1	DAAM1	23002	NM_014992	-0.532206	8.91319	-7.90469	1.96697e-13	2.23065e-12	19.7295
ILMN_1717636	repulsive guidance molecule family member a	RGMA	56963	NM_020211	-0.825771	8.21653	-7.90091	2.01252e-13	2.28012e-12	19.707
ILMN_1763491	creatine kinase, mitochondrial 1B	CKMT1B	1159	NM_020990	-0.944244	9.51612	-7.89594	2.07428e-13	2.34784e-12	19.6772
ILMN_1707448	cyclin dependent kinase 12	CDK12	51755	NM_016507	-0.884819	9.00676	-7.89558	2.07876e-13	2.35235e-12	19.6751
ILMN_1731699	RAB15, member RAS oncogene family	RAB15	376267	NM_198686	0.540358	8.13323	7.89056	2.14303e-13	2.4216e-12	19.6451
ILMN_3244319	coiled-coil domain containing 125	CCDC125	202243	NM_176816	-0.736644	11.1492	-7.87961	2.29024e-13	2.58239e-12	19.5797
ILMN_1722492	dual specificity phosphatase 19	DUSP19	142679	NM_080876	-0.665972	11.9193	-7.87889	2.3002e-13	2.59238e-12	19.5754
ILMN_1776519	RAP1 GTPase activating protein	RAP1GAP	5909	NM_002885	-0.958599	9.4436	-7.8758	2.3438e-13	2.63795e-12	19.5569
ILMN_1687768	nuclear receptor coactivator 7	NCOA7	135112	NM_181782	0.73162	10.4045	7.86659	2.47828e-13	2.7805e-12	19.5019
ILMN_2285713	tyrosyl-DNA phosphodiesterase 1	TDP1	55775	NM_018319	-0.71002	11.0242	-7.86182	2.55088e-13	2.85856e-12	19.4735
ILMN_1696339	Zic family member 2	ZIC2	7546	NM_007129	0.85785	6.98909	7.86174	2.55216e-13	2.85932e-12	19.473
ILMN_1663042	syndecan 4	SDC4	6385	NM_002999	0.570754	9.25153	7.85848	2.603e-13	2.91351e-12	19.4536
ILMN_3235637	uncharacterized LOC100128288	LOC100128288	100128288	NR_024447	-0.730788	11.4774	-7.85752	2.61816e-13	2.92909e-12	19.4479
ILMN_1692058	necdin, MAGE family member	NDN	4692	NM_002487	-0.733502	9.57054	-7.85633	2.63712e-13	2.94951e-12	19.4408
ILMN_1723684	atypical chemokine receptor 1 (Duffy blood group)	ACKR1	2532	NM_002036	-0.912094	8.27101	-7.85278	2.6944e-13	3.01154e-12	19.4196
ILMN_1718182	thyroid hormone receptor, alpha	THRA	7067	NM_003250	0.603784	7.47734	7.84661	2.79686e-13	3.12311e-12	19.3829
ILMN_1736527	transcription factor CP2-like 1	TFCP2L1	29842	NM_014553	-0.802012	8.48583	-7.84427	2.83687e-13	3.16466e-12	19.3689
ILMN_1788099	LSM4 homolog, U6 small nuclear RNA and mRNA degradation associated	LSM4	25804	NM_012321	0.531238	9.65382	7.81631	3.35922e-13	3.72206e-12	19.2025
ILMN_2336595	acyl-CoA synthetase short-chain family member 2	ACSS2	55902	NM_001076552	-0.642908	11.1536	-7.80437	3.61025e-13	3.98527e-12	19.1315
ILMN_1709937	potassium calcium-activated channel subfamily N member 4	KCNN4	3783	NM_002250	0.529061	7.73012	7.8034	3.63153e-13	4.00688e-12	19.1257
ILMN_3271630	FGGY carbohydrate kinase domain containing	FGGY	55277	NM_018291	0.832771	7.39573	7.80117	3.68067e-13	4.05638e-12	19.1125
ILMN_1802669	protein phosphatase 3 catalytic subunit beta	PPP3CB	5532	NM_021132	-0.506312	9.2344	-7.79811	3.74915e-13	4.12511e-12	19.0943
ILMN_1796423	chloride intracellular channel 3	CLIC3	9022	NM_004669	0.533848	7.17793	7.79749	3.7633e-13	4.13972e-12	19.0906
ILMN_1839019	LIM domain containing preferred translocation partner in lipoma	LPP	4026	BX641108	-0.769461	10.9097	-7.78812	3.98197e-13	4.36301e-12	19.035
ILMN_1805132	protocadherin 19	PCDH19	57526	NM_020766	-0.536192	7.28464	-7.77713	4.25469e-13	4.65212e-12	18.9698
ILMN_2113738	minichromosome maintenance domain containing 2	MCMDC2	157777	NM_173518	-0.711635	12.5499	-7.77578	4.28941e-13	4.68792e-12	18.9618
ILMN_2115949	zinc finger protein 394	ZNF394	84124	NM_032164	-0.707851	11.8839	-7.76888	4.47131e-13	4.87882e-12	18.9209
ILMN_2067408	clarin 3	CLRN3	119467	NM_152311	-0.909435	11.1382	-7.76144	4.67626e-13	5.09188e-12	18.8768
ILMN_1878029	zinc finger and BTB domain containing 20	ZBTB20	26137	AK091904	-0.631497	9.14741	-7.75685	4.80732e-13	5.22977e-12	18.8496
ILMN_3242315	small nucleolar RNA, C/D box 3D	SNORD3D	780854	NR_006882	1.31736	11.1199	7.75253	4.93361e-13	5.36469e-12	18.8241
ILMN_2347798	interferon alpha inducible protein 6	IFI6	2537	NM_022872	0.935359	8.57561	7.75168	4.95913e-13	5.38996e-12	18.819
ILMN_1675797	ependymin related 1	EPDR1	54749	NM_017549	0.727621	9.63595	7.74691	5.10331e-13	5.53522e-12	18.7908
ILMN_2080080	MAP7 domain containing 2	MAP7D2	256714	NM_152780	0.543139	6.88889	7.74623	5.1242e-13	5.55533e-12	18.7868
ILMN_2196984	Opa interacting protein 5	OIP5	11339	NM_007280	0.638939	8.46989	7.73771	5.39359e-13	5.83401e-12	18.7363
ILMN_2157510	biogenesis of lysosomal organelles complex 1 subunit 1	BLOC1S1	2647	NM_001487	-0.579831	10.2109	-7.73558	5.46307e-13	5.90511e-12	18.7237
ILMN_1807423	insulin like growth factor 2 mRNA binding protein 3	IGF2BP3	10643	NM_006547	0.71128	6.94848	7.73021	5.64222e-13	6.08762e-12	18.692
ILMN_1766405	golgi membrane protein 1	GOLM1	51280	NM_177937	-0.765445	9.40847	-7.72419	5.84992e-13	6.30022e-12	18.6564
ILMN_2054019	ISG15 ubiquitin-like modifier	ISG15	9636	NM_005101	0.918863	8.99101	7.72018	5.99245e-13	6.44638e-12	18.6327
ILMN_1716859	tryptophan 2,3-dioxygenase	TDO2	6999	NM_005651	0.677622	7.55041	7.71577	6.15291e-13	6.60847e-12	18.6067
ILMN_2089175	synapse associated protein 1	SYAP1	94056	NM_032796	-0.524498	10.1016	-7.71416	6.21268e-13	6.66813e-12	18.5972
ILMN_1790625	chromobox 3	CBX3	11335	NM_016587	0.566195	9.18921	7.71197	6.29498e-13	6.75339e-12	18.5842
ILMN_1814787	islet cell autoantigen 1	ICA1	3382	NM_004968	0.605478	9.45937	7.705	6.56363e-13	7.02408e-12	18.5431
ILMN_1797557	pleckstrin homology domain containing A6	PLEKHA6	22874	NM_014935	-0.590459	8.46149	-7.70083	6.7299e-13	7.19387e-12	18.5185
ILMN_1802380	arginine-glutamic acid dipeptide repeats	RERE	473	NM_001042682	-0.504364	9.45594	-7.70028	6.7522e-13	7.21445e-12	18.5152
ILMN_1710170	phospholipid phosphatase 2	PLPP2	8612	NM_177526	0.525874	8.48517	7.68154	7.55444e-13	8.03349e-12	18.4047
ILMN_1712305	cytochrome b reductase 1	CYBRD1	79901	NM_024843	-0.899181	9.88976	-7.68103	7.57721e-13	8.05228e-12	18.4017
ILMN_1699383	RNA polymerase II subunit J4, pseudogene	POLR2J4	84820	NR_003655	-0.545159	8.24927	-7.6806	7.5971e-13	8.0716e-12	18.3992
ILMN_1682139	retinoic acid induced 14	RAI14	26064	NM_015577	0.721655	9.03969	7.67775	7.72769e-13	8.20298e-12	18.3824
ILMN_1751851	cat eye syndrome chromosome region, candidate 1	CECR1	51816	NM_177405	-0.748706	9.61501	-7.6731	7.94555e-13	8.43045e-12	18.355
ILMN_1678757	brain cytoplasmic RNA 1	BCYRN1	618	NR_001568	-0.621438	10.3606	-7.67189	8.00368e-13	8.48641e-12	18.3479
ILMN_1703593	BAI1 associated protein 2 like 1	BAIAP2L1	55971	NM_018842	0.658359	9.32978	7.67114	8.03969e-13	8.52269e-12	18.3434
ILMN_1788192	armadillo repeat containing, X-linked 1	ARMCX1	51309	NM_016608	-0.633003	7.9734	-7.66979	8.1048e-13	8.58785e-12	18.3355
ILMN_2126706	lamin B1	LMNB1	4001	NM_005573	0.518236	8.08984	7.65119	9.0578e-13	9.56123e-12	18.2261
ILMN_2374244	dual specificity tyrosine phosphorylation regulated kinase 2	DYRK2	8445	NM_003583	-0.660829	10.1093	-7.64978	9.13492e-13	9.63834e-12	18.2178
ILMN_2278152	tropomyosin 1 (alpha)	TPM1	7168	NM_001018008	-0.754478	8.49257	-7.64758	9.25552e-13	9.76123e-12	18.2049
ILMN_2051684	chromosome 4 open reading frame 3	C4orf3	401152	NM_001001701	-0.531265	9.01197	-7.64624	9.32988e-13	9.83308e-12	18.197
ILMN_1747355	C-C motif chemokine ligand 3 like 1	CCL3L1	6349	NM_021006	0.530679	7.17733	7.6411	9.6207e-13	1.0126e-11	18.1668
ILMN_1753613	homeobox A5	HOXA5	3202	NM_019102	-0.848585	9.82233	-7.63641	9.89395e-13	1.03951e-11	18.1392
ILMN_1718866	chromosome 5 open reading frame 46	C5orf46	389336	NM_206966	0.540428	6.76316	7.6338	1.00495e-12	1.05516e-11	18.1239
ILMN_1732066	creatine kinase, mitochondrial 1A	CKMT1A	548596	NM_001015001	-0.944262	10.2784	-7.62809	1.03977e-12	1.08881e-11	18.0904
ILMN_1811593	NIPA like domain containing 1	NIPAL1	152519	NM_207330	-0.622631	7.97181	-7.62749	1.04349e-12	1.09247e-11	18.0868
ILMN_2407879	sorbin and SH3 domain containing 2	SORBS2	8470	NM_003603	-1.07054	8.92596	-7.6274	1.04405e-12	1.0927e-11	18.0863
ILMN_1660462	mucolipin 2	MCOLN2	255231	NM_153259	-1.12479	9.19026	-7.6268	1.04781e-12	1.09626e-11	18.0828
ILMN_1736008	yrdC N6-threonylcarbamoyltransferase domain containing	YRDC	79693	NM_024640	-0.700758	11.4607	-7.6192	1.09637e-12	1.14453e-11	18.0382
ILMN_2342455	pyrophosphatase (inorganic) 2	PPA2	27068	NM_006903	-0.635177	12.2192	-7.61609	1.11688e-12	1.16543e-11	18.02
ILMN_1729212	glutamate metabotropic receptor 8	GRM8	2918	NM_000845	0.986114	7.71173	7.61367	1.13316e-12	1.1819e-11	18.0057
ILMN_1748899	transmembrane p24 trafficking protein 6	TMED6	146456	NM_144676	-0.562602	7.42473	-7.61278	1.13914e-12	1.18734e-11	18.0006
ILMN_1692145	zinc finger protein 14	ZNF14	7561	NM_021030	-0.712616	12.724	-7.6047	1.19537e-12	1.24404e-11	17.9532
ILMN_1703864	surfactant associated 2	SFTA2	389376	NM_205854	0.574438	6.72077	7.59895	1.237e-12	1.28566e-11	17.9195
ILMN_3236756	acyl-CoA synthetase family member 2	ACSF2	80221	NM_025149	-0.645562	8.44257	-7.59722	1.24983e-12	1.29786e-11	17.9093
ILMN_1671661	hydroxysteroid 17-beta dehydrogenase 7	HSD17B7	51478	NM_016371	-0.671255	12.0705	-7.59336	1.27885e-12	1.32654e-11	17.8867
ILMN_2123559	mitoguardin 1	MIGA1	374986	NM_198549	-0.790474	10.4348	-7.59134	1.29429e-12	1.34226e-11	17.8749
ILMN_2145396	aldo-keto reductase family 7 member A3	AKR7A3	22977	NM_012067	-0.672628	10.2625	-7.59058	1.3002e-12	1.34809e-11	17.8705
ILMN_1712748	GSK3B interacting protein	GSKIP	51527	NM_016472	-0.666962	10.0037	-7.58882	1.31386e-12	1.36106e-11	17.8602
ILMN_1751816	MCTS1, re-initiation and release factor	MCTS1	28985	NM_014060	0.516614	9.03923	7.58781	1.32178e-12	1.36807e-11	17.8543
ILMN_1651282	collagen type XVII alpha 1 chain	COL17A1	1308	NM_000494	-1.11884	10.0927	-7.57651	1.41366e-12	1.45965e-11	17.7881
ILMN_1671509	C-C motif chemokine ligand 3	CCL3	6348	NM_002983	0.584903	7.21402	7.55931	1.56584e-12	1.61059e-11	17.6876
ILMN_2055310	methyl-CpG binding domain 4, DNA glycosylase	MBD4	8930	NM_003925	-0.68445	10.9918	-7.55051	1.64983e-12	1.69279e-11	17.6362
ILMN_1712066	exophilin 5	EXPH5	23086	NM_015065	-0.543262	7.62592	-7.54825	1.6721e-12	1.71489e-11	17.623
ILMN_1752669	alkaline phosphatase, intestinal	ALPI	248	NM_001631	-0.538825	7.09558	-7.54449	1.70983e-12	1.75206e-11	17.601
ILMN_1704446	solute carrier family 6 member 10, pseudogene	SLC6A10P	386757	NR_003083	-0.736065	9.00135	-7.54221	1.7331e-12	1.77514e-11	17.5877
ILMN_2231928	MX dynamin like GTPase 2	MX2	4600	NM_002463	0.542456	7.67372	7.53791	1.77779e-12	1.81855e-11	17.5627
ILMN_1777411	ATPase Na+/K+ transporting subunit alpha 2	ATP1A2	477	NM_000702	-0.762226	7.07289	-7.53001	1.86309e-12	1.90005e-11	17.5166
ILMN_2407851	interleukin 17 receptor D	IL17RD	54756	NM_017563	-0.771011	11.3387	-7.52732	1.89303e-12	1.92934e-11	17.5009
ILMN_1657234	C-C motif chemokine ligand 20	CCL20	6364	NM_004591	1.44526	10.0136	7.52687	1.89806e-12	1.93405e-11	17.4983
ILMN_1752622	prospero homeobox 1	PROX1	5629	NM_002763	0.698489	7.60671	7.5236	1.93516e-12	1.96931e-11	17.4793
ILMN_2313889	zinc finger protein 682	ZNF682	91120	NM_033196	-0.72101	12.0219	-7.52191	1.95473e-12	1.98837e-11	17.4694
ILMN_1685387	polymeric immunoglobulin receptor	PIGR	5284	NM_002644	-1.70855	11.6001	-7.52069	1.96883e-12	2.00141e-11	17.4623
ILMN_1782086	amine oxidase, copper containing 3	AOC3	8639	NM_003734	-0.904428	7.95666	-7.51919	1.98642e-12	2.01843e-11	17.4536
ILMN_3248551	C2 calcium dependent domain containing 4B	C2CD4B	388125	NM_001007595	0.784642	7.67054	7.51623	2.02152e-12	2.05322e-11	17.4363
ILMN_1671039	polypeptide N-acetylgalactosaminyltransferase 3	GALNT3	2591	NM_004482	-0.519796	8.3494	-7.48895	2.37562e-12	2.39793e-11	17.2776
ILMN_2062468	insulin like growth factor binding protein 7	IGFBP7	3490	NM_001553	0.75981	11.3173	7.48285	2.46281e-12	2.48012e-11	17.2422
ILMN_2353161	mesothelin	MSLN	10232	NM_013404	1.26416	8.14145	7.47993	2.50565e-12	2.52111e-11	17.2252
ILMN_1808249	membrane spanning 4-domains A8	MS4A8	83661	NM_031457	-1.03658	7.9746	-7.47456	2.58637e-12	2.59791e-11	17.194
ILMN_1789400	forkhead box D2	FOXD2	2306	NM_004474	-0.963252	9.46786	-7.47242	2.6192e-12	2.62921e-11	17.1816
[truncated: 450 more rows]
