# Supplementary material for: Weighted correlation network analysis revealed novel long non-coding RNAs for colorectal cancer
Source: Sci Rep. 2022 Feb 22;12:2990. doi: 10.1038/s41598-022-06934-w (PMC8863977; doi:10.1038/s41598-022-06934-w)
Supplement: Supplementary file 3 — Supplementary Information 3. [file 41598_2022_6934_MOESM3_ESM.xlsx]

## Sheet: Black
	x
1	GSTTP2
2	FAM63A
3	PPARGC1B
4	CHRNA5
5	EXO5
6	RHBDL2
7	SEMA3E
8	GVINP1
9	FAM175A
10	SHROOM4
11	LMOD3
12	MIGA1
13	TCAF2
14	FMC1
15	BLZF1
16	ZNF69
17	IL17RD
18	PTGR2
19	GPR1
20	FKBP14
21	BMS1P5
22	QRFPR
23	LINC01018
24	CCDC125
25	HYPK
26	TMEM106A
27	XRCC2
28	LOC100128288
29	CCBE1
30	ZNF682
31	ITCH-IT1
32	ZNF483
33	PPM1K
34	METTL21A
35	CSF2RA
36	ZNF14
37	MCMDC2
38	HNRNPU
39	C11orf63
40	TDP1
41	ZNF394
42	PPP2R3A
43	SLC5A8
44	YRDC
45	APOPT1
46	AOC4P
47	SYNJ2BP
48	SSTR2
49	LOC107133515
50	ZNF577
51	TBC1D32
52	MFSD11
53	EID2B
54	DDX51
55	MBD4
56	ZNF549
57	NLRP8
58	HSD17B7
59	DST
60	TMEM17
61	LRRFIP1
62	CEP19
63	ITPK1-AS1
64	GDPD1
65	DUSP19
66	HACD4
67	CFLAR
68	DMC1
69	TRIM13
70	DTWD2
71	FOXP1-IT1
72	TMEM191A
73	TNFSF15
74	KLHL28
75	AMY2A
76	LEP
77	USP49
78	CD164
79	PPA2
80	SLC35E1
81	TMEM267
82	STRIP2
83	MFSD14C
84	LINC00202-2
85	CREB1
86	BCYRN1
87	MBTD1
88	RAX2
89	SPTLC1
90	CRCP
91	RSRP1
92	DENR
93	TCF7L2
94	NUBPL
95	TNRC6B
96	PAXIP1-AS1
97	TDRD1
98	SNX29P2
99	ZNF223
100	ALPP
101	CDKN2AIPNL
102	VPS41
103	NEURL1B
104	SLC4A5
105	ZNF652
106	ERAP2
107	PCYOX1
108	BLOC1S6
109	ZMAT3
110	PHAX
111	DOPEY2
112	OCIAD1
113	C2orf69
114	DCLRE1C
115	MYO3B
116	TMEM156
117	NDUFAF7
118	N4BP2
119	ARL16
120	PLEKHB2
121	IL10
122	CTNND1
123	EVI5
124	ZNF738
125	POLR2J4
126	PATE2
127	SLC25A51
128	MCM8
129	CSAD
130	WSB1
131	PLA2G2D
132	ZNF486
133	ZNF557
134	ATG10
135	PNPT1
136	SYAP1
137	TNFSF14
138	SPG11
139	HAUS2
140	LOC100134868
141	GALNT3
142	BMP8B
143	PLIN5
144	INIP
145	MAGT1
146	HYKK
147	GOLGA6L6
148	SNAPC1
149	SDHAP1
150	ZNF786
151	BIRC3
152	SPN
153	C18orf32
154	C21orf58
155	NUP62
156	TMED1
157	TIGD5
158	MAPKAPK3
159	PNPO
160	RPLP0
161	PSMA1
162	HMBS
163	NDUFAF2
164	TUBB
165	DTD1
166	LSM2
167	RPL8
168	FAM57A
169	FKBP4
170	TUBG1
171	RPS2
172	KLHL35
173	CTSH
174	HIST3H2A
175	PLAUR
176	GPI
177	CXCL16
178	SPNS2
179	ENO1
180	CMTM7
181	THEM6

## Sheet: Blue
	x
1	CA1
2	ZG16
3	CLCA4
4	AQP8
5	GUCA2A
6	CLCA1
7	ITLN1
8	CHGA
9	TMIGD1
10	GUCA2B
11	CA2
12	MS4A12
13	CA4
14	SLC26A3
15	ADH1A
16	LCE6A
17	CLDN8
18	SLC4A4
19	ADH1C
20	JCHAIN
21	CEACAM7
22	UGT2B17
23	GCG
24	MT1M
25	FCGBP
26	CHP2
27	VSIG2
28	ADAMDEC1
29	C2orf88
30	MUC2
31	MT1H
32	HMGCS2
33	HSD17B2
34	AKR1B10
35	MT1G
36	UGT2B11
37	TRPM6
38	HEPACAM2
39	PYY
40	SLC26A2
41	PLAC8
42	SEPP1
43	BCAS1
44	BEST4
45	PKIB
46	SI
47	MT1E
48	KLF4
49	DNASE1L3
50	HSD11B2
51	RETNLB
52	NXPE4
53	AGR3
54	MEP1A
55	MT1F
56	NR3C2
57	LGALS2
58	LYPD8
59	HPGD
60	MUC4
61	CLDN23
62	SMPDL3A
63	KRT20
64	SCNN1B
65	ADTRP
66	SGK1
67	TPBGL
68	SST
69	PLA2G10
70	UGT2A3
71	IQCF6
72	LRRC19
73	GCNT3
74	PDE9A
75	CWH43
76	DHRS11
77	REP15
78	BEST2
79	SDCBP2
80	TSPAN7
81	MUC12
82	CDKN2B
83	C10orf99
84	AKR1B15
85	UGT2B15
86	CA7
87	PIGR
88	CKB
89	CAPN9
90	SLC16A9
91	SEMA6A
92	SELENBP1
93	MAOA
94	AHCYL2
95	ARL14
96	ST6GALNAC1
97	LINC00997
98	TNFRSF17
99	SCGB2A1
100	SFTPD
101	SLC9A2
102	EDN3
103	NBPF9
104	MALL
105	ST6GALNAC6
106	TSPAN1
107	CD163L1
108	GPA33
109	ANPEP
110	ZBTB7C
111	C15orf48
112	SLC51B
113	ARHGAP44
114	MMP28
115	MT1A
116	ITM2C
117	CAPN13
118	PARM1
119	C1orf115
120	TUBAL3
121	LAMA1
122	LRRC26
123	CD177
124	DLEU2
125	NXPE1
126	FAM46C
127	VIPR1
128	CDHR5
129	MYO1A
130	TPSG1
131	GPAT3
132	GBA3
133	NAT2
134	CMBL
135	RNF14
136	FAM3D
137	CA12
138	SLC22A23
139	FUCA1
140	PLCE1
141	TCEA3
142	SAGE1
143	LGALS4
144	FGL2
145	EPHX2
146	FAM134B
147	AMPD1
148	MT1X
149	SPON1
150	NEU4
151	PTGER4
152	PAPSS2
153	CES2
154	TMEM171
155	SYTL2
156	PLCL2
157	CEACAM1
158	TP53INP2
159	TMEM253
160	PPARGC1A
161	PCK1
162	PDZD3
163	CIDEC
164	NAAA
165	NR5A2
166	BTNL3
167	DENND2A
168	HHLA2
169	ABHD3
170	BMP2
171	GGT6
172	FMO5
173	PDCD4
174	SLC44A4
175	SCIN
176	AKAP7
177	SULT1A1
178	KLRB1
179	SLCO2A1
180	FABP2
181	AOC1
182	SCARNA9
183	GPT
184	LRRC31
185	CHGB
186	PAQR8
187	BDKRB2
188	SLC22A18AS
189	SLC17A4
190	GLDN
191	NEDD4L
192	CPNE8
193	COL4A5
194	PROM2
195	SPDEF
196	PTGDR
197	SRI
198	FXYD3
199	FAM150B
200	ZZEF1
201	UGDH
202	CAPN5
203	CYP3A5
204	PIGZ
205	CAMK1G
206	TDP2
207	B3GNT6
208	RNF125
209	ATP2A3
210	MCOLN2
211	DSC2
212	COL17A1
213	ETFDH
214	ABCB1
215	SLC25A34
216	SOSTDC1
217	A1CF
218	APPL2
219	RHOU
220	FOXA1
221	RBM47
222	LIMA1
223	ENTPD5
224	UGP2
225	SATB2-AS1
226	HSD17B11
227	CYP4F12
228	CD79A
229	C4orf19
230	GNE
231	ITPKA
232	TMPRSS2
233	ZNF91
234	HOXD1
235	SULT1A2
236	ENDOD1
237	CLIC5
238	UGT2B10
239	MXD1
240	RTN4
241	NDRG2
242	PLS1
243	DEFB1
244	SULT1B1
245	OTOP2
246	SEMA6D
247	SNORA35
248	CHST5
249	HIGD1A
250	CTSE
251	MS4A8
252	RUNDC3B
253	MZB1
254	RDH5
255	KBTBD11
256	AGR2
257	UGT1A10
258	STAB1
259	RETSAT
260	EPB41L4B
261	RELL1
262	SOWAHA
263	RIOK3
264	NXPE2
265	MOB3B
266	PHLPP2
267	CNTFR
268	IQGAP2
269	GLTP
270	FRMD3
271	SPPL2A
272	RAVER2
273	TEX11
274	SLC39A5
275	FOXD2
276	RAP1GAP
277	CPT2
278	TMEM54
279	SIPA1L2
280	F2RL1
281	BCAR3
282	CKMT1A
283	CKMT1B
284	NR1H4
285	C19orf33
286	PTPRR
287	KIF13B
288	GALNT12
289	CCL23
290	MT2A
291	PRDX6
292	GNA11
293	ACADS
294	WSCD1
295	CCDC68
296	ST3GAL4
297	ACAA2
298	CLRN3
299	GPD1L
300	LRMP
301	PTPRH
302	FAM162A
303	SLC9A1
304	SLC22A5
305	ACAT1
306	SLC17A1
307	SH3BGRL2
308	ACSM3
309	C5orf30
310	TKTL1
311	TNFSF10
312	PTP4A1
313	CDK12
314	ASAP3
315	NEDD9
316	SUCLG2
317	GCNT2
318	LRRC1
319	MPC1
320	SQRDL
321	LDHD
322	RAB27B
323	TMEM30B
324	RNASE4
325	BMP5
326	TMEM45B
327	ENTPD8
328	FAM46A
329	KLK1
330	CDHR2
331	STX19
332	CASP7
333	FRYL
334	ACSM5
335	OR2A14
336	CYCS
337	HRCT1
338	CD209
339	GDPD3
340	HTR4
341	XDH
342	SLC35A3
343	VPS4B
344	MARVELD3
345	ANG
346	HRASLS2
347	FAM107B
348	BTNL8
349	HAPLN1
350	CDC42EP5
351	ACSL5
352	GRAMD3
353	SLC35A1
354	PDGFD
355	ACADM
356	PPP1R14D
357	BCL2L15
358	TST
359	TFCP2L1
360	SATB2
361	TP53INP1
362	PTPRF
363	FLNB
364	ECH1
365	TP53I3
366	MBOAT1
367	C11orf54
368	LGALS3
369	SCNN1A
370	TRPM4
371	CHP1
372	PLCG2
373	CLDN7
374	MYO5B
375	SYTL4
376	SPIB
377	HGD
378	ETFB
379	FAM189A1
380	GOLM1
381	CD27
382	POU2AF1
383	CAMK1D
384	TMCC3
385	SLC40A1
386	CAMK2N1
387	SLC36A1
388	ETHE1
389	MGLL
390	HIST1H1C
391	UBE2J1
392	PXMP2
393	ANK3
394	NEO1
395	TSPAN3
396	RAPGEFL1
397	ITGB7
398	KRT19
399	OSBPL7
400	ZC3H12C
401	XK
402	SHROOM3
403	DOCK10
404	NECTIN3
405	KCTD9
406	NOSTRIN
407	ABCG2
408	SEMA3B
409	CD1D
410	FTH1
411	VWA5A
412	ABCC3
413	SLC25A20
414	MLPH
415	CCL28
416	PAFAH2
417	ACOX1
418	TRIM36
419	BMP6
420	MTM1
421	CHCHD10
422	FANCA
423	CLYBL
424	NANS
425	ATP5G1
426	KRCC1
427	GRASP
428	PTGER2
429	CDC14A
430	CDS1
431	MPPE1
432	PTGDR2
433	STAP2
434	PGM1
435	NPY
436	NSG1
437	LXN
438	SAMD9
439	SLC35G1
440	FCGRT
441	SAMD13
442	PRKACB
443	IMPA2
444	PBLD
445	FFAR4
446	PDE6A
447	KIAA1522
448	ACADVL
449	STRADB
450	JAML
451	ELOVL6
452	AKR7A3
453	PACSIN2
454	DDX60
455	ACVRL1
456	HADH
457	GSKIP
458	P2RY14
459	SDHD
460	TMEM131
461	RASSF6
462	PLD1
463	PLCD3
464	MAPK3
465	TNFRSF13B
466	PLCD1
467	FLVCR2
468	UAP1
469	FAM83E
470	SLC35A5
471	VILL
472	TTLL6
473	RORC
474	ACSF2
475	SLC44A1
476	CGN
477	PAG1
478	EHHADH
479	MTSS1
480	CNTN3
481	RALGAPA1
482	SEMA4G
483	OAF
484	SLC46A3
485	EAPP
486	TMEM236
487	DYRK2
488	TMEM37
489	TTC38
490	FNIP2
491	PER2
492	PEX11A
493	ABCD3
494	ERN2
495	FGF9
496	PQLC1
497	UQCR10
498	NIPAL1
499	VWA3B
500	C6orf136
501	TMEM59
502	BAIAP2L2
503	PIK3CG
504	TSPAN8
505	GALM
506	LOC389332
507	APOBR
508	C9orf152
509	IGSF3
510	IL10RB
511	CYP2J2
512	PRR5L
513	MTUS1
514	ATP2C2
515	SDHA
516	SLC45A2
517	ENOSF1
518	C1orf106
519	SLC1A1
520	PRADC1
521	WASL
522	MGST3
523	CALML4
524	SERINC2
525	PHYH
526	ATP23
527	MICALCL
528	ANKRD9
529	FAM126B
530	LCOR
531	OCEL1
532	AP5M1
533	BRPF3
534	GIPC1
535	SLC22A18
536	PHYKPL
537	GRAMD4
538	P2RX4
539	PLEKHA6
540	MTMR10
541	FZD5
542	DHDDS
543	ALDH6A1
544	KIAA0513
545	MYO1D
546	TMEM9B
547	ALDH3A2
548	BRINP3
549	LRRC66
550	MRPL35
551	TMEM56
552	FMO4
553	GPRIN2
554	BTBD3
555	NET1
556	ADORA3
557	P2RX1
558	CLEC10A
559	HNF1A-AS1
560	MBNL3
561	COBL
562	CAT
563	EAF2
564	C10orf54
565	HADHB
566	NDNF
567	CDC42SE2
568	ILDR1
569	MAN2A1
570	CTSS
571	NNT
572	ATP5F1
573	RNF103
574	CES3
575	COL4A6
576	ACOT11
577	PIP5K1B
578	UQCRC2
579	EXPH5
580	ZFP3
581	SH3RF1
582	MARCKS
583	SGPP2
584	HNF4G
585	STARD10
586	IGSF9
587	ABCA5
588	TRAF3IP2
589	ASAP2
590	DIRC2
591	SLC30A10
592	ADGRL3
593	CALCOCO2
594	CYSTM1
595	NRIP1
596	VSTM2A
597	MB
598	HIBCH
599	TESK2
600	SH3KBP1
601	C4orf33
602	SIDT1
603	SKP1
604	SNX24
605	MUT
606	EFHC2
607	DOK4
608	DENND1B
609	PCK2
610	DHRS9
611	ACSS2
612	PDE8A
613	MYO5C
614	MFSD4A
615	GOT1
616	BSG
617	CNNM4
618	ZNF439
619	EDIL3
620	TRANK1
621	HMGCL
622	TINAG
623	ACAA1
624	CHKA
625	RABEPK
626	ANKLE2
627	YEATS2
628	MIR503HG
629	PRELID3A
630	SMARCC1
631	MAPRE1
632	DCTD
633	S100A3
634	SHB
635	ACOT9
636	NOL6
637	NMB
638	PARVB
639	PCBD1
640	AARS
641	BOD1
642	AGAP3
643	IPO5
644	MSANTD3
645	LAMP2
646	PTPN12
647	AGTRAP
648	ATOX1
649	UBFD1
650	ADCY3
651	TSPAN5
652	FAM92A1
653	HYAL2
654	RHEB
655	SMYD3
656	ZNF581
657	LOC100190940
658	UGGT2
659	DEF8
660	FTSJ1
661	WDR54
662	SSB
663	XRN2
664	ZNF503
665	MTFR1
666	PALD1
667	TMEM185B
668	POP5
669	TRAF5
670	NAP1L1
671	ASUN
672	MAFG-AS1
673	GPX1
674	FAM189B
675	TMEM9
676	C7orf50
677	RSL1D1
678	IER5L
679	PTGES
680	C20orf27
681	TMEM237
682	NANOS3
683	LRP11
684	ZNF239
685	MPP6
686	LRRC20
687	COLGALT1
688	AP3M2
689	SNX10
690	ADA
691	SHISA5
692	TRMT112
693	EPHB4
694	BCL2L1
695	DARS
696	LINC01315
697	MYL6B
698	GALK1
699	ANGPT2
700	BLACAT1
701	ACSL4
702	ELOVL5
703	C6orf48
704	TRIP6
705	NUDT1
706	PLOD3
707	PODXL
708	CBX4
709	PFKFB3
710	CBFB
711	CDR2L
712	PTP4A3
713	CTPS1
714	SNHG6
715	UCA1
716	FAM83D
717	FLJ41455
718	MAD2L2
719	TMEM132A
720	RCN1
721	FADS1
722	TMPRSS3
723	IRAK2
724	STX16
725	GRINA
726	PLS3
727	FGFRL1
728	GRAMD1A
729	PMAIP1
730	TCFL5
731	IL24
732	CNN2
733	LAMC2
734	ANXA3
735	CCND1
736	NKD1
737	DUSP14
738	CEBPB
739	SULT2B1
740	SALL4
741	ESM1
742	FAM89A
743	CHI3L1
744	EGFL6
745	ZFAS1
746	DDIT4
747	STC1
748	EPSTI1
749	SOD2
750	SLC25A24
751	EPHX4
752	IFITM2
753	LY6E
754	DBNDD1
755	NKD2
756	CA9
757	IFITM3
758	MSX1
759	S100A11
760	CXCL2
761	EVA1A
762	CFB
763	STC2
764	KRT80
765	CLDN2
766	HILPDA
767	TGFBI
768	PHLDA1
769	TNFRSF12A
770	H19
771	CXCL5
772	DPEP1
773	TACSTD2
774	UBD
775	CST1
776	MMP1
777	SNAR-A1
778	MMP3
779	MMP7
780	CXCL8

## Sheet: Turq
	x
1	METTL7A
2	LRRN2
3	FRZB
4	ANKRD20A1
5	CITED2
6	SMIM14
7	ECI2
8	ACACB
9	OSBPL1A
10	BCL2
11	PID1
12	MATN2
13	EIF4E3
14	GPER1
15	KAT2B
16	SLC25A23
17	FAM214A
18	H3F3B
19	ADHFE1
20	TXNIP
21	CNST
22	ECHDC2
23	SCN9A
24	PLSCR4
25	ARRDC4
26	VAMP2
27	C1orf21
28	RPS6KA5
29	CIPC
30	CPEB3
31	CMAHP
32	P2RY1
33	PNPLA7
34	MEF2D
35	LINC00294
36	PINK1
37	ZSWIM6
38	TRAK2
39	NTN4
40	SLC6A10P
41	C14orf159
42	PJA2
43	2002-03-01
44	CYP4V2
45	TSHZ1
46	ELMSAN1
47	KITLG
48	RXRA
49	TRAK1
50	ANKRD12
51	PPP1CB
52	MIER1
53	ZADH2
54	SERF2
55	NDUFA6
56	PPM1A
57	ID2
58	RNASEL
59	OPTN
60	ASPA
61	SPECC1L
62	RAB27A
63	AGL
64	FEZ2
65	SECISBP2L
66	PTEN
67	CHD9
68	ATP5A1
69	CCPG1
70	LINC00936
71	ITGA8
72	ADCY9
73	NPTN
74	FOXO4
75	CREBRF
76	AFF1
77	PELI2
78	SRSF5
79	MYO1C
80	MXD4
81	NCOA1
82	PURA
83	C1orf132
84	AIF1
85	SERINC1
86	PAFAH1B1
87	CPEB2
88	CRY2
89	RERE
90	PES1
91	GTF3C5
92	TMTC4
93	CEP78
94	RNFT2
95	GRWD1
96	NUP107
97	ZNF200
98	DPCD
99	TPD52L2
100	TGDS
101	TRMT1
102	SLC25A39
103	CENPJ
104	CCT8
105	QPRT
106	FAM64A
107	NCAPD3
108	OGFR
109	C20orf196
110	SYNCRIP
111	NDC80
112	SYNE4
113	SNRPC
114	CDC25C
115	PDCD2
116	APRT
117	PSMB3
118	PPP1R35
119	FGFR4
120	TIMM10
121	C12orf45
122	ILF2
123	TSTA3
124	INSIG1
125	LMNB1
126	BMS1
127	H2AFZ
128	RPUSD4
129	NUP210
130	MRPL37
131	MGC72080
132	NMRAL1
133	TALDO1
134	EXOSC8
135	TBC1D31
136	EZH2
137	CHEK2
138	FAM110A
139	PPIAL4A
140	SLC12A9
141	EEF2KMT
142	LFNG
143	DSN1
144	LSM4
145	ZWINT
146	AATF
147	GPATCH4
148	ZNRF3
149	LSM5
150	UQCC2
151	POLE2
152	PABPC1
153	RPUSD1
154	ATAD3A
155	ZBTB9
156	CCDC167
157	RP9
158	OTUD6B
159	TOMM6
160	ACTL6A
161	AVL9
162	ASPSCR1
163	FANCD2
164	SMYD2
165	HSP90AA1
166	SNRPB2
167	POLE3
168	PEMT
169	GSPT1
170	SMC4
171	KIAA1524
172	LONP1
173	MRPS26
174	TRPC4AP
175	POLA2
176	SPOUT1
177	PRPF19
178	PHF19
179	HSPE1
180	NUDC
181	FANCG
182	CSTB
183	POLA1
184	NAT9
185	FAM72D
186	ENOPH1
187	KCNQ1
188	EIF3H
189	E2F3
190	IFRD2
191	BCAP31
192	RRP1
193	GCSH
194	DHX37
195	ECE2
196	POLR3K
197	NUP205
198	TOMM5
199	PRIM1
200	HSPA8
201	PLK4
202	NCAPG2
203	TAGLN2
204	PROCR
205	POLR2F
206	DDX27
207	HACD3
208	KDM1A
209	TMEM147
210	ABCE1
211	NOB1
212	ZNF598
213	IPO4
214	SPDL1
215	TRIM28
216	CAD
217	CBX3
218	WDR18
219	MANF
220	EFTUD2
221	SNRPG
222	GLRX3
223	ZBTB33
224	PRDX1
225	LMBR1
226	CTNNBL1
227	TUBA1C
228	C17orf53
229	EFCAB11
230	TEX10
231	TMEM5
232	CCNB1IP1
233	KHSRP
234	YDJC
235	ELK1
236	C16orf59
237	CACYBP
238	PAK1IP1
239	DTX2
240	GLO1
241	PPRC1
242	PRPF4
243	SLC25A15
244	CENPE
245	NUP62CL
246	STRAP
247	OSER1
248	C1orf112
249	ERGIC3
250	SNRPD2
251	NSMF
252	RPA3
253	MRPL50
254	PGK1
255	MRPS23
256	BZW2
257	MIPEP
258	ORC6
259	NOP58
260	SUGT1
261	STIL
262	SNORD36A
263	SRPRB
264	HELLS
265	BRAT1
266	ZNF511
267	RPL13
268	RCC2
269	AMMECR1
270	PSMD14
271	DNAAF5
272	DPH2
273	NKRF
274	POLR2D
275	UBQLN4
276	NONO
277	TTPAL
278	IARS
279	DNMT1
280	LAS1L
281	LSM7
282	NOS3
283	POFUT1
284	ADK
285	E2F6
286	KIF23
287	POLQ
288	APMAP
289	PTDSS1
290	PCSK9
291	NAA20
292	SPC25
293	NR2C2AP
294	CUL4A
295	SKP2
296	NUP93
297	DEPDC1B
298	ANAPC1
299	UBAC2
300	SNORA18
301	C19orf53
302	C8orf33
303	HPRT1
304	C20orf24
305	MRPS12
306	CPSF3
307	RNPS1
308	PPIH
309	DPM1
310	RAD54L
311	PODXL2
312	HM13
313	KIF11
314	HDGF
315	TCEB1
316	CHCHD6
317	NIP7
318	TGIF1
319	ALG3
320	NEK6
321	WDYHV1
322	CDK5RAP1
323	KCTD14
324	WBSCR22
325	VMA21
326	NEU1
327	NCAPD2
328	NTHL1
329	NIFK
330	EMG1
331	THOC3
332	G6PD
333	KIF20B
334	CDC25A
335	TROAP
336	DNAJA1
337	CCNE1
338	NUF2
339	NOC3L
340	XPO5
341	HENMT1
342	UTP14A
343	XPO4
344	OIP5
345	PBK
346	PRMT1
347	PUF60
348	JPH1
349	NUP155
350	PTCD1
351	STMN1
352	SLC25A22
353	C10orf2
354	ARFGAP1
355	RMI2
356	CHAF1B
357	STIP1
358	C6orf223
359	SNORD14C
360	NUTF2
361	PSMG4
362	PCID2
363	MTERF3
364	MFSD12
365	DPY19L1
366	PRPS1
367	EXOSC4
368	COA1
369	MRPL36
370	TTF2
371	EMD
372	ZPR1
373	EPHB3
374	SLC38A5
375	SMOX
376	RRP7A
377	FBXO5
378	CDK2
379	NOP16
380	NUDT5
381	KAT2A
382	TACC3
383	POMP
384	IMPDH2
385	PUM3
386	KIF14
387	PSMB2
388	SYT7
389	EBNA1BP2
390	DIAPH3
391	TGM2
392	CCT6P1
393	CKAP5
394	EDAR
395	RFWD3
396	ATIC
397	ITPA
398	PCNA
399	NME1-NME2
400	YARS
401	YTHDF1
402	IMP4
403	MND1
404	UBE2I
405	EVPL
406	CCDC34
407	PPA1
408	PIGU
409	MCM3
410	TK1
411	C10orf35
412	PROSER1
413	SNRPF
414	NTMT1
415	GTF2F2
416	PNO1
417	TOMM40
418	GPR180
419	ARMC10
420	RPN2
421	RAC1
422	NIT2
423	NOLC1
424	DDX39A
425	PDCD5
426	NUP37
427	EEF1E1
428	EXOSC7
429	AUNIP
430	DDX56
431	EPHA1
432	C2orf70
433	ERP27
434	PERP
435	SRM
436	DDX10
437	PPP1R14B
438	POC1A
439	CDCA4
440	HSPD1
441	CCT6A
442	PTRH1
443	PPIL1
444	GAPDH
445	SUV39H1
446	CCT7
447	DESI1
448	METTL26
449	DDX21
450	DCAF13
451	BACE2
452	ASB9
453	PRR7
454	TIMELESS
455	PA2G4
456	DACH1
457	RUVBL1
458	CCT2
459	NT5DC2
460	DNTTIP1
461	TFDP1
462	RRP12
463	SLC39A10
464	RPF2
465	E2F5
466	WDR12
467	COMT
468	GSTP1
469	TBRG4
470	VEGFA
471	CDT1
472	SLC11A2
473	RPL34
474	MRPL17
475	NHP2
476	ZNF593
477	FANCI
478	NSDHL
479	MYEOV
480	PRMT3
481	ODC1
482	ASF1B
483	SDCCAG3
484	FBL
485	GNL3
486	KIF4A
487	HAUS7
488	SNHG1
489	POLR1D
490	FEN1
491	PKM
492	GNPDA1
493	AURKB
494	EXOSC5
495	RACGAP1
496	EXOSC3
497	FOXM1
498	BYSL
499	POLB
500	TMEM206
501	BORA
502	SND1
503	PLAGL2
504	UCHL3
505	FAM83H
506	RAD51AP1
507	ERO1A
508	GMPS
509	RFC4
510	ALDH4A1
511	MCM6
512	CARHSP1
513	RCC1
514	MCM10
515	KIF2C
516	TBC1D16
517	CDCA8
518	PDRG1
519	CMSS1
520	PRDX4
521	CKAP2L
522	NPRL3
523	NMU
524	EIF6
525	DHCR7
526	VARS
527	FAM60A
528	PSMG1
529	ATP6V1F
530	F12
531	PAM16
532	LIPG
533	ASNS
534	TTYH3
535	PDCD2L
536	LOC728554
537	ZMYND19
538	HEATR1
539	EXO1
540	SIGMAR1
541	KIAA0101
542	NAMPT
543	SORD
544	MCM2
545	GTPBP4
546	CCT3
547	EIF3B
548	LOC146880
549	POLR1C
550	ATAD2
551	RANBP1
552	POLD2
553	JADE3
554	CENPF
555	FGGY
556	BRIX1
557	METTL1
558	PAICS
559	DSCC1
560	TTK
561	MZT1
562	SLC3A2
563	RNASEH2A
564	RTKN
565	CDCA3
566	TEX30
567	PRKDC
568	RHBDF2
569	HJURP
570	PRC1
571	HMMR
572	CHEK1
573	IRAK1
574	AZGP1
575	NAA10
576	ZIC2
577	GLA
578	NCAPG
579	CCNB2
580	GGCT
581	RRS1
582	LAGE3
583	ZDHHC9
584	CCNB1
585	UTP4
586	TRAP1
587	C17orf96
588	NAT10
589	SLC7A1
590	SKA3
591	DLGAP5
592	EBPL
593	KPNA2
594	CLCC1
595	RPL6
596	JAG2
597	RPL36A
598	SLC52A2
599	DCUN1D5
600	PPAT
601	CKAP2
602	NUSAP1
603	NOP2
604	LYAR
605	UQCC1
606	MCM4
607	GARS
608	CCNA2
609	ASPM
610	MET
611	MCM7
612	RAN
613	HELZ2
614	BCL2L12
615	GDPD5
616	PUS1
617	CENPA
618	NOP56
619	NXT1
620	PARPBP
621	RANGAP1
622	NPM3
623	RFC3
624	MRPS17
625	RPS24
626	UHRF1
627	KIFC1
628	KIF20A
629	C2
630	HSP90AB1
631	ADRM1
632	LAPTM4B
633	RAE1
634	RPS15
635	CKS1B
636	GNG4
637	SNHG17
638	DDIAS
639	LMNB2
640	SLCO4A1
641	MTHFD2
642	BIRC5
643	GRM8
644	CDK4
645	SHMT2
646	MELK
647	ADGRG1
648	CBX2
649	RPP40
650	TKT
651	WDR4
652	GPSM2
653	SNRPB
654	PUS7
655	NELFCD
656	CDKN3
657	SNHG15
658	UBE2T
659	CENPW
660	CDC45
661	GTF3A
662	MAD2L1
663	TGIF2
664	BUB1
665	RPS7
666	CCDC86
667	CENPN
668	PYCR1
669	C19orf48
670	ENC1
671	RPL29
672	DKC1
673	HES6
674	TMEM97
675	SQLE
676	PPM1H
677	IER3
678	MIF
679	CDK1
680	ARID3A
681	TOP1MT
682	GTF2IRD1
683	CCNF
684	KIAA0226L
685	CTSV
686	AHCY
687	IMPDH1
688	CELSR3
689	RIPK2
690	HMGA1
691	RPS21
692	PAQR4
693	MRGBP
694	SOX4
695	RNF43
696	PTTG3P
697	PAFAH1B3
698	NEBL
699	NEK2
700	SLC2A1
701	GINS2
702	ANLN
703	SNTB1
704	FXYD5
705	MYC
706	SLC5A6
707	CSE1L
708	LRP8
709	CEP55
710	CDCA7
711	BOP1
712	GPT2
713	VSNL1
714	PTTG1
715	SAPCD2
716	NME1
717	TOP2A
718	SOX9
719	CDC20
720	FASN
721	ECT2
722	AURKA
723	SRPX2
724	CDCA5
725	MTHFD1L
726	AXIN2
727	TRIP13
728	ETV4
729	HSPH1
730	TPX2
731	TEAD4
732	CKS2
733	TOMM34
734	PDX1
735	GZMB
736	GDF15
737	PSAT1
738	CDC25B
739	CXCL1
740	IFITM1
741	SCD
742	MMP12
743	CDH3
744	TESC
745	SLC7A5
746	UBE2C
747	NFE2L3
748	TRIB3
749	LY6G6D
750	ASCL2
751	CLDN1
752	CEMIP
753	FOXQ1
